# Supplementary material for: Silver lining to a climate crisis in multiple prospects for alleviating crop waterlogging under future climates
Source: Nat Commun. 2023 Feb 10;14:765. doi: 10.1038/s41467-023-36129-4 (PMC9918449; doi:10.1038/s41467-023-36129-4)
Supplement: Supplementary file 4 — Source Data [file 41467_2023_36129_MOESM4_ESM.xlsx]

## Sheet: Fig.1a
	<oxdef_photo_rtfr description="fraction of roots waterlogged for effect on photosynthesis">
	<oxdef_photo units="0-1" description="stress index on photosynthesis">
	<x_oxdef_stage_photo description="Stages to apply limits on">
	<y_oxdef_lim_photo description="Stage limit (0-1)">
	<x_oxdef_pheno description="fraction of roots waterlogged for effect on phenology">
	<oxdef_pheno units="0-1" description="stress index on phenology">
	<x_oxdef_stage_pheno description="Stages to apply limits on">
	<y_oxdef_lim_pheno description="Stage limit (0-1)">

## Sheet: Fig.1b
Country	Observed yield loss compared with control (%)	Yield loss simulated by improved APSIM (%)	Yield loss simulated by default APSIM (%)
Australia	0.325567	0.404096	0.147895
Australia	0.358478	0.366561	0.0436652
Australia	0.431799	0.443054	0.180791
Australia	0.101148	0.27906	0.080715
Australia	0.448609	0.478113	0.226801
Australia	0.405485	0.441883	0.190873
Australia	0.406794	0.350381	0.118783
Australia	0.336508	0.373116	0.0514361
Australia	0.674856	0.688891	0.161722
Australia	0.381301	0.384842	0.107293
Australia	0.492253	0.512434	0.209263
Australia	0.489522	0.415825	0.181149
Australia	0.615739	0.502165	0.144843
Australia	0.599674	0.614385	0.0830661
Australia	0.540279	0.551566	0.271971
Australia	0.354223	0.484562	0.0626558
Australia	0.672302	0.709375	0.162161
Australia	0.481887	0.557588	0.158094
Australia	0.250444	0.267577	0.0663965
Australia	0.438619	0.537986	0.1755
Australia	0.380566	0.498427	0.04
Argentina	0.772455	0.835196	0.586592
Argentina	0.742515	0.831285	0.481564
Argentina	0.874251	0.779888	0.543575
Argentina	0.91018	0.73352	0.586592
Argentina	0.766467	0.763687	0.657542
China	0.779942	0.775641	0.545192
Canada	0.672566	0.800613	0.432515
Canada	0.809264	0.671858	0.532814
Canada	0.513308	0.863501	0.506231
Canada	0.5223	0.790189	0.600679
Ireland	0.546707	0.472097	0.16594
Ireland	0.486761	0.385992	0.0124904
Ireland	0.421889	0.223582	0.08
Ireland	0.434551	0.587537	0.532234
Ireland	0.186839	0.427925	0.292533

## Sheet: Fig.2
Site	BarleyType	Scenarios	Sowing date	Simulated yield under historical baseline (kg/ha)	Yield simulated with waterlogging stress (kg/ha)	Yield simulated without waterlogging stress (kg/ha)	Yield penalty (kg/ha)	Yield change with waterlogging stress (%)	Yield change without waterlogging stress (%)
ARLo	spring	2040s	Early	944.056	1064.5	1118.99	54.4891	0.127583	0.185301
ARLo	spring	2040s	Late	2975.13	3257.77	3436.08	178.308	0.0950008	0.154934
ARLo	spring	2080s	Early	944.056	1009.88	1242.45	232.576	0.069722	0.316081
ARLo	spring	2080s	Late	2975.13	3380	3555.54	175.533	0.136085	0.195085
ARSi	spring	2040s	Early	1356.72	1526.56	1586.11	59.5455	0.125181	0.16907
ARSi	spring	2040s	Late	3023.59	2910.54	2915.57	5.0263	-0.0373882	-0.0357259
ARSi	spring	2080s	Early	1356.72	1496.86	1520.54	23.6813	0.103291	0.120746
ARSi	spring	2080s	Late	3023.59	2896.21	2911.98	15.7693	-0.0421291	-0.0369136
AUCa	winter	2040s	Early	1578.73	1838.62	1841.24	2.61781	0.164618	0.166277
AUCa	winter	2040s	Late	1577.25	1699.43	1699.58	0.14381	0.0774648	0.077556
AUCa	winter	2080s	Early	1578.73	1958.67	1960.56	1.89149	0.240656	0.241854
AUCa	winter	2080s	Late	1577.25	2056.54	2056.59	0.0564464	0.303873	0.303908
AUCl	spring	2040s	Early	2889.65	2917.62	2917.62	0	0.00967974	0.00967974
AUCl	spring	2040s	Late	3035.24	3032.94	3032.94	0	-0.000757357	-0.000757357
AUCl	spring	2080s	Early	2889.65	3114.42	3114.42	0	0.0777847	0.0777847
AUCl	spring	2080s	Late	3035.24	3182.41	3182.41	0	0.0484882	0.0484882
AUCu	spring	2040s	Early	2994.24	3101.26	3101.26	0	0.0357425	0.0357425
AUCu	spring	2040s	Late	2736.31	2795.91	2795.91	0	0.0217834	0.0217834
AUCu	spring	2080s	Early	2994.24	3102.4	3102.4	0	0.0361211	0.0361211
AUCu	spring	2080s	Late	2736.31	2808.18	2808.18	0	0.0262679	0.0262679
AUEs	spring	2040s	Early	3081.77	3121.72	3121.72	0	0.0129651	0.0129651
AUEs	spring	2040s	Late	2741.69	2844.51	2844.51	0	0.0375027	0.0375027
AUEs	spring	2080s	Early	3081.77	3131.47	3131.47	0	0.0161292	0.0161292
AUEs	spring	2080s	Late	2741.69	2949.33	2949.33	0	0.0757328	0.0757328
AUMi	spring	2040s	Early	2822.99	2871.02	2871.02	0	0.0170111	0.0170111
AUMi	spring	2040s	Late	2778.77	2789.22	2789.22	0	0.00376	0.00376
AUMi	spring	2080s	Early	2822.99	2875.91	2875.91	0	0.0187451	0.0187451
AUMi	spring	2080s	Late	2778.77	2846.61	2846.61	0	0.0244132	0.0244132
AUMo	spring	2040s	Early	2473.43	2473.13	2473.13	0	-0.000119427	-0.000119427
AUMo	spring	2040s	Late	2192.69	2198.8	2198.8	0	0.00278728	0.00278728
AUMo	spring	2080s	Early	2473.43	2479.88	2479.88	0	0.00261076	0.00261076
AUMo	spring	2080s	Late	2192.69	2300.37	2300.37	0	0.0491071	0.0491071
AUWa	winter	2040s	Early	2928.76	3054.14	3054.14	0	0.0428097	0.0428097
AUWa	winter	2040s	Late	3056.1	3075.61	3075.61	0	0.00638297	0.00638297
AUWa	winter	2080s	Early	2928.76	3152.56	3152.56	0	0.0764169	0.0764169
AUWa	winter	2080s	Late	3056.1	3230.14	3230.14	0	0.0569489	0.0569489
AUYa	spring	2040s	Early	2805.31	2890.49	2890.49	0	0.0303612	0.0303612
AUYa	spring	2040s	Late	2075.05	2198.07	2198.07	0	0.0592869	0.0592869
AUYa	spring	2080s	Early	2805.31	3014.17	3014.17	0	0.0744503	0.0744503
AUYa	spring	2080s	Late	2075.05	2502.81	2502.81	0	0.206147	0.206147
CALe	spring	2040s	Early	3785.85	3807.44	3858.7	51.2613	0.00570332	0.0192436
CALe	spring	2040s	Late	3521.8	3475.42	3489.66	14.2403	-0.0131708	-0.00912731
CALe	spring	2080s	Early	3785.85	4513.21	4528.22	15.0061	0.192127	0.196091
CALe	spring	2080s	Late	3521.8	3469.35	3493.97	24.6213	-0.014895	-0.0079039
CASa	spring	2040s	Early	3534.03	3758.78	3814.28	55.4946	0.0635962	0.0792991
CASa	spring	2040s	Late	3302.73	3215.19	3225.89	10.6994	-0.0265057	-0.0232661
CASa	spring	2080s	Early	3534.03	4095.21	4190.57	95.3622	0.158793	0.185777
CASa	spring	2080s	Late	3302.73	3214.24	3266.97	52.7258	-0.0267931	-0.0108289
CNHu	winter	2040s	Early	1650.98	1712.7	2396.83	684.13	0.0373826	0.451759
CNHu	winter	2040s	Late	1809.93	1882.75	2050.21	167.463	0.0402356	0.13276
CNHu	winter	2080s	Early	1770.98	1827.39	2349.14	521.748	0.0318482	0.326457
CNHu	winter	2080s	Late	1899.93	2060.26	2327.28	267.025	0.0843878	0.224933
CNYa	winter	2040s	Early	2035.69	2091.67	2571.4	479.725	0.0275011	0.263158
CNYa	winter	2040s	Late	2237.22	2150.91	2317.1	166.19	-0.0385765	0.0357078
CNYa	winter	2080s	Early	2035.69	2284.4	2635.33	350.922	0.122177	0.294561
CNYa	winter	2080s	Late	2237.22	2250.46	2477.38	226.913	0.00592077	0.107347
DEMu	spring	2040s	Early	2950.02	3097.93	3119.39	21.4517	0.0501398	0.0574115
DEMu	spring	2040s	Late	3119.42	3472.6	3583.95	111.347	0.11322	0.148914
DEMu	spring	2080s	Early	2950.02	3332.24	3365.62	33.3819	0.129565	0.140881
DEMu	spring	2080s	Late	3119.42	3788.76	3818.02	29.2649	0.214569	0.223951
DEMu	winter	2040s	Early	1691.48	2513.15	2732.6	219.448	0.48577	0.615508
DEMu	winter	2040s	Late	1283.24	1497.03	1692.59	195.559	0.166605	0.319
DEMu	winter	2080s	Early	1691.48	2601.71	2727.8	126.098	0.538126	0.612675
DEMu	winter	2080s	Late	1283.24	1535.31	1742.12	206.816	0.196433	0.3576
DEWe	spring	2040s	Early	3472.78	3693.1	3778.25	85.1484	0.0634413	0.0879601
DEWe	spring	2040s	Late	3432.34	3649.16	3700.73	51.576	0.06317	0.0781965
DEWe	spring	2080s	Early	3472.78	4027.87	4086.85	58.9828	0.159837	0.176822
DEWe	spring	2080s	Late	3432.34	4531.43	4615.8	84.3697	0.320216	0.344797
DEWe	winter	2040s	Early	1881.51	2101.35	3315.03	1213.69	0.116842	0.761901
DEWe	winter	2040s	Late	1651.16	1792.81	2656.32	863.517	0.0857883	0.608766
DEWe	winter	2080s	Early	1981.51	3099.06	3927.33	828.271	0.563991	0.981991
DEWe	winter	2080s	Late	1751.16	1837.52	2871.06	1033.53	0.0493205	0.639522
ESCu	spring	2040s	Early	3674.14	3733.41	3749.38	15.9627	0.0161319	0.0204765
ESCu	spring	2040s	Late	4266.43	4867.54	4898.66	31.1233	0.140892	0.148187
ESCu	spring	2080s	Early	3674.14	4196.2	4207.49	11.2893	0.142088	0.145161
ESCu	spring	2080s	Late	4266.43	6195.81	6199.47	3.66249	0.452223	0.453082
ESCu	winter	2040s	Early	2303.19	2631.19	2707.07	75.8808	0.142412	0.175358
ESCu	winter	2040s	Late	2681.82	2860.78	2893.56	32.7785	0.0667293	0.0789518
ESCu	winter	2080s	Early	2303.19	2900.33	2914.08	13.7451	0.259266	0.265233
ESCu	winter	2080s	Late	2681.82	3234.68	3261.3	26.6162	0.20615	0.216075
ESle	spring	2040s	Early	4063.14	4204.39	4204.71	0.327103	0.0347621	0.0348426
ESle	spring	2040s	Late	4572.82	4675.24	4676.74	1.5	0.0223979	0.0227259
ESle	spring	2080s	Early	4063.14	4279.67	4279.69	0.0166238	0.0532902	0.0532943
ESle	spring	2080s	Late	4572.82	4623.83	4624.08	0.249878	0.0111548	0.0112094
ESle	winter	2040s	Early	3039.94	3088.24	3095.63	7.39358	0.015888	0.0183201
ESle	winter	2040s	Late	3644.75	3482.63	3491.46	8.82777	-0.044478	-0.042056
ESle	winter	2080s	Early	3039.94	3452.17	3456.02	3.85236	0.135605	0.136873
ESle	winter	2080s	Late	3644.75	3727.18	3732.03	4.85707	0.0226167	0.0239493
ETHo	spring	2040s	Early	1602.31	1580.51	1830.4	249.89	-0.0136048	0.142351
ETHo	spring	2040s	Late	3389.09	2966.28	3491.15	524.872	-0.124756	0.0301149
ETHo	spring	2080s	Early	1602.31	1743.22	1907.48	164.259	0.087944	0.190458
ETHo	spring	2080s	Late	3389.09	2532.54	3329.25	796.714	-0.252739	-0.0176575
FRAr	spring	2040s	Early	1644.56	1940.38	2021.1	80.7193	0.179879	0.228961
FRAr	spring	2040s	Late	2974.67	3634.39	4175.39	540.998	0.221781	0.40365
FRAr	spring	2080s	Early	1744.56	2133.92	2335.63	201.715	0.223184	0.338808
FRAr	spring	2080s	Late	2974.67	4108.43	4509.67	401.243	0.381139	0.516025
FRAr	winter	2040s	Early	2899.51	3130.35	3745.7	615.343	0.0796147	0.291838
FRAr	winter	2040s	Late	1850.57	1923.3	2456.97	533.68	0.0392972	0.327683
FRAr	winter	2080s	Early	3119.51	3260	4040.2	780.196	0.0450373	0.295139
FRAr	winter	2080s	Late	2050.57	2255.02	2705.05	450.024	0.0997029	0.319166
FRMe	spring	2040s	Early	3397.64	3801.84	3948.03	146.186	0.118965	0.161991
FRMe	spring	2040s	Late	4352.24	4454.23	4484.75	30.518	0.0234345	0.0304465
FRMe	spring	2080s	Early	3397.64	4163.05	4207.11	44.0677	0.225276	0.238246
FRMe	spring	2080s	Late	4352.24	5438.29	5450.85	12.5615	0.249538	0.252424
FRMe	winter	2040s	Early	2800.96	4203.93	5146.17	942.242	0.500889	0.837289
FRMe	winter	2040s	Late	2271.5	2271.48	3058.47	786.982	-5.21275e-06	0.346455
FRMe	winter	2080s	Early	2800.96	4899.85	5706.44	806.59	0.749347	1.03732
FRMe	winter	2080s	Late	2271.5	2154.22	3340.67	1186.46	-0.0516311	0.470692
RULi	spring	2040s	Early	3118.97	3469.93	3549.07	79.1394	0.112525	0.137899
RULi	spring	2040s	Late	3883.75	4100.18	4117.92	17.7411	0.0557279	0.060296
RULi	spring	2080s	Early	3118.97	3810.59	3865.51	54.9176	0.221749	0.239356
RULi	spring	2080s	Late	3883.75	4734.78	4864.56	129.783	0.219125	0.252542
RUMe	winter	2040s	Early	1688.14	1744.46	2714.74	970.276	0.033364	0.608126
RUMe	winter	2040s	Late	1328.01	1427.28	1622.25	194.969	0.074757	0.22157
RUMe	winter	2080s	Early	1788.14	2172.7	2758.21	585.516	0.215063	0.542508
RUMe	winter	2080s	Late	1428.01	1533.53	1865.92	332.391	0.073894	0.30666
RUMo	spring	2040s	Early	3427.46	3660.32	3747.53	87.2049	0.0679409	0.0933839
RUMo	spring	2040s	Late	4183.34	5161.07	5247.71	86.6382	0.23372	0.254431
RUMo	spring	2080s	Early	3427.46	4334.14	4428.57	94.4295	0.264534	0.292085
RUMo	spring	2080s	Late	4183.34	5713.6	5789.25	75.6475	0.3658	0.383883
RUSt	winter	2040s	Early	1914.25	2590.9	2821.83	230.932	0.353478	0.474116
RUSt	winter	2040s	Late	2764.51	3050.25	3208.53	158.286	0.10336	0.160616
RUSt	winter	2080s	Early	1914.25	3478.13	3777.54	299.416	0.816965	0.973379
RUSt	winter	2080s	Late	2764.51	3543	3688.21	145.217	0.2816	0.33413
RUSu	spring	2040s	Early	3023.19	3156.16	3156.16	9.91875e-05	0.0439816	0.0439816
RUSu	spring	2040s	Late	3124.07	3222.54	3225.06	2.51893	0.0315201	0.0323264
RUSu	spring	2080s	Early	3023.19	3342.53	3342.53	0.000155364	0.10563	0.10563
RUSu	spring	2080s	Late	3124.07	3557.81	3559.16	1.34051	0.138839	0.139268
RUTa	spring	2040s	Early	2264.03	2727.99	2750.24	22.2511	0.204923	0.214751
RUTa	spring	2040s	Late	3140.49	3739.97	3969.89	229.925	0.190889	0.264102
RUTa	spring	2080s	Early	2354.03	3055.17	3128.63	73.4624	0.297844	0.329051
RUTa	spring	2080s	Late	3140.49	4884.1	5173.81	289.709	0.555204	0.647454
TRKo	winter	2040s	Early	2126.32	2590.2	2629.63	39.4332	0.218161	0.236706
TRKo	winter	2040s	Late	1933.23	2244.5	2254.32	9.81548	0.16101	0.166087
TRKo	winter	2080s	Early	2126.32	2687.07	2712.5	25.4316	0.263719	0.275679
TRKo	winter	2080s	Late	1933.23	2284.94	2292.87	7.9344	0.181927	0.186031
TRSa	winter	2040s	Early	3004.89	3049.21	3055.71	6.49803	0.014752	0.0169145
TRSa	winter	2040s	Late	2434.33	2448.97	2496.43	47.4562	0.00601459	0.0255091
TRSa	winter	2080s	Early	3004.89	3053.37	3053.37	0	0.0161351	0.0161351
TRSa	winter	2080s	Late	2434.33	2654.2	2670.29	16.087	0.09032	0.0969284
UAKh	spring	2040s	Early	3833.68	4099.35	4110.96	11.6084	0.0693	0.072328
UAKh	spring	2040s	Late	3503.96	3799.89	3826.45	26.5561	0.0844552	0.0920341
UAKh	spring	2080s	Early	3833.68	4461.25	4499.07	37.8224	0.163699	0.173565
UAKh	spring	2080s	Late	3503.96	4771.44	4782.06	10.6266	0.361725	0.364757
UAMy	spring	2040s	Early	3616.83	3583.66	3596.22	12.5627	-0.00917346	-0.00570008
UAMy	spring	2040s	Late	3973.6	5015.8	5020.19	4.38168	0.262283	0.263386
UAMy	spring	2080s	Early	3616.83	3940.34	3942.62	2.28418	0.0894443	0.0900759
UAMy	spring	2080s	Late	3973.6	6518.23	6528.42	10.1831	0.640386	0.642949
UKAr	spring	2040s	Early	3481.76	3571.15	3571.15	0	0.0256741	0.0256741
UKAr	spring	2040s	Late	3609.83	3623.38	3623.39	0.00925444	0.00375337	0.00375594
UKAr	spring	2080s	Early	3481.76	3533.84	3533.84	0	0.0149574	0.0149574
UKAr	spring	2080s	Late	3609.83	3705.31	3705.31	0	0.0264496	0.0264496
UKAr	winter	2040s	Early	3000.3	3325.99	3327.12	1.13143	0.108551	0.108928
UKAr	winter	2040s	Late	3057.86	3145.22	3145.22	0	0.0285679	0.0285679
UKAr	winter	2080s	Early	3000.3	3608.11	3609.5	1.39404	0.20258	0.203045
UKAr	winter	2080s	Late	3057.86	3274.75	3274.75	0	0.0709282	0.0709282
UKBu	spring	2040s	Early	3135.82	3190.94	3191.01	0.0767212	0.017577	0.0176014
UKBu	spring	2040s	Late	3292.25	3574.82	3575.13	0.30941	0.0858294	0.0859234
UKBu	spring	2080s	Early	3135.82	3112.94	3113.64	0.706709	-0.00729708	-0.00707171
UKBu	spring	2080s	Late	3292.25	3723.02	3723.03	0.017567	0.130844	0.13085
UKBu	winter	2040s	Early	2426.84	2653.49	2658.51	5.01703	0.0933936	0.095461
UKBu	winter	2040s	Late	2359.29	2443.98	2464.19	20.2058	0.0358977	0.0444621
UKBu	winter	2080s	Early	2426.84	2982.86	2995.33	12.4722	0.229112	0.234252
UKBu	winter	2080s	Late	2359.29	2599.07	2610.59	11.516	0.101634	0.106515
UKDu	spring	2040s	Early	3113.7	3204.64	3215.9	11.2529	0.0292092	0.0328232
UKDu	spring	2040s	Late	3194.83	3649.7	3659.74	10.0391	0.142378	0.145521
UKDu	spring	2080s	Early	3113.7	3357.83	3362.38	4.5549	0.0784052	0.0798681
UKDu	spring	2080s	Late	3194.83	3895.6	3896.56	0.959983	0.219345	0.219645
UKDu	winter	2040s	Early	1544.65	1835.81	2940.79	1104.97	0.188499	0.903855
UKDu	winter	2040s	Late	1363.24	1599.5	2365.08	765.582	0.173306	0.734897
UKDu	winter	2080s	Early	1644.65	1980.75	3320.49	1339.73	0.204363	1.01896
UKDu	winter	2080s	Late	1463.24	1559.15	2391.22	832.07	0.0655458	0.634196
UKNo	spring	2040s	Early	2872.96	2924.6	2925.48	0.878052	0.0179763	0.0182819
UKNo	spring	2040s	Late	3491.23	3589.27	3594.38	5.11339	0.0280814	0.0295461
UKNo	spring	2080s	Early	2872.96	3097.46	3100.59	3.13016	0.0781441	0.0792336
UKNo	spring	2080s	Late	3491.23	3758.99	3765.66	6.67383	0.0766939	0.0786055
UKNo	winter	2040s	Early	2041.41	2575.49	3026.06	450.569	0.261624	0.482339
UKNo	winter	2040s	Late	1550.15	1841.64	2392.64	550.999	0.188041	0.543491
UKNo	winter	2080s	Early	2041.41	2847.26	3107.77	260.508	0.394756	0.522369
UKNo	winter	2080s	Late	1850.15	2062.49	2514.66	452.168	0.114771	0.359166
USLe	spring	2040s	Early	3501.49	3651.66	3778.83	127.175	0.0428876	0.0792078
USLe	spring	2040s	Late	3902.09	4157.17	4220.71	63.5444	0.0653692	0.0816539
USLe	spring	2080s	Early	3501.49	3672.52	3907.77	235.25	0.0488449	0.116031
USLe	spring	2080s	Late	3902.09	4717.86	4915.89	198.034	0.20906	0.259811
USLo	spring	2040s	Early	3523.33	3352.61	3456.87	104.256	-0.0484525	-0.0188622
USLo	spring	2040s	Late	3100.65	3745.23	3754.65	9.42265	0.207885	0.210924
USLo	spring	2080s	Early	3523.33	3267.39	3505.46	238.079	-0.0726417	-0.00506954
USLo	spring	2080s	Late	3100.65	4732.37	4865.81	133.44	0.526249	0.569285
USRu	spring	2040s	Early	3859.6	3858.45	3966.22	107.776	-0.000299595	0.0276245
USRu	spring	2040s	Late	3624.54	3854.4	3944.03	89.6289	0.0634198	0.0881482
USRu	spring	2080s	Early	3859.6	3786.46	4222.91	436.451	-0.0189506	0.0941313
USRu	spring	2080s	Late	3624.54	4194.73	4532.29	337.561	0.157314	0.250446

## Sheet: Fig.3
JV1	JV2	FIN	FWR	GF1	GF2	Frequencies (%)	cluster1	Country_Sowing date	years	GCM	BarleyType
0.232965	1.57139	0.509228	0.42411	1.14991	0.601206	79.6429	1	world_S1	2040s	ACC1	winter
0.559147	19.8625	4.77414	3.03446	6.49914	3.87428	9.64286	2	world_S1	2040s	ACC1	winter
41.9605	0.0731762	1.02872	1.44748	3.46314	2.27207	2.67857	3	world_S1	2040s	ACC1	winter
0.77417	46.9114	1.08803	1.38671	3.52369	2.21736	8.03571	4	world_S1	2040s	ACC1	winter
0.246382	1.60488	0.569325	0.464317	1.18167	0.646844	80.5009	1	world_S1	2040s	ACC2	winter
0.782121	21.242	5.06661	2.75804	6.01793	4.01544	8.76565	2	world_S1	2040s	ACC2	winter
43.3413	0.209523	1.72686	1.43746	3.95335	2.91023	2.68336	3	world_S1	2040s	ACC2	winter
1.14383	44.4537	1.14526	1.40993	3.54748	2.38723	8.05009	4	world_S1	2040s	ACC2	winter
0.27869	1.20844	0.437426	0.3615	1.09156	0.411518	78.2143	1	world_S1	2040s	BCCC	winter
0.96256	19.2492	4.84473	2.76279	6.12415	3.73681	11.25	2	world_S1	2040s	BCCC	winter
40.0821	0.100724	1.58562	2.19683	3.90886	3.11759	3.21429	3	world_S1	2040s	BCCC	winter
0.912685	46.205	1.33792	1.48792	3.48026	2.75652	7.32143	4	world_S1	2040s	BCCC	winter
0.284317	1.47774	0.6235	0.550847	1.36434	0.80529	76.4286	1	world_S1	2040s	Can1	winter
0.718534	19.268	3.37776	2.229	4.66721	2.91718	11.6071	2	world_S1	2040s	Can1	winter
43.1251	0.225324	0.971739	1.14854	3.5387	2.72302	2.67857	3	world_S1	2040s	Can1	winter
0.80339	42.258	2.11296	1.7263	3.91602	3.07777	9.28571	4	world_S1	2040s	Can1	winter
0.269368	1.66938	0.68077	0.582332	1.54661	0.835836	80.3571	1	world_S1	2040s	Can2	winter
0.794368	26.3077	4.08921	2.12315	4.46086	3.30409	10	2	world_S1	2040s	Can2	winter
37.5275	0.106812	1.06781	0.822222	2.90507	2.35105	2.5	3	world_S1	2040s	Can2	winter
0.715165	45.9968	1.86	1.447	3.64887	2.82668	7.14286	4	world_S1	2040s	Can2	winter
0.327874	1.42586	0.432113	0.492378	0.774044	0.485122	77.5	1	world_S1	2040s	CIES	winter
0.915685	18.063	3.90881	2.34745	5.05915	3.52467	11.0714	2	world_S1	2040s	CIES	winter
1.41974	44.2221	1.26541	1.40084	3.00918	1.76815	7.5	3	world_S1	2040s	CIES	winter
42.8353	0.125719	1.70553	2.1632	5.05076	3.73904	3.92857	4	world_S1	2040s	CIES	winter
0.330346	1.59008	0.665077	0.603037	1.37264	0.656032	80.1786	1	world_S1	2040s	CMCS	winter
0.811957	23.0364	3.77363	2.13813	4.58786	3.23136	9.64286	2	world_S1	2040s	CMCS	winter
43.4169	0.190849	1.92849	2.02813	4.63508	3.16351	3.57143	3	world_S1	2040s	CMCS	winter
1.34291	45.5681	1.43372	1.65065	4.26807	3.39301	6.60714	4	world_S1	2040s	CMCS	winter
0.207152	1.02458	0.233958	0.190991	0.490545	0.25857	71.4286	1	world_S1	2040s	CNR1	winter
0.820697	10.3438	3.04501	2.80406	5.0498	2.68889	17.6786	2	world_S1	2040s	CNR1	winter
1.30418	42.4671	1.29271	1.27414	3.09643	1.87542	7.32143	3	world_S1	2040s	CNR1	winter
41.8559	0.145322	2.33196	1.81189	4.87708	3.53704	3.57143	4	world_S1	2040s	CNR1	winter
0.225295	1.11306	0.31944	0.327934	0.762571	0.423485	72.8086	1	world_S1	2040s	CNR2	winter
0.803299	14.3605	3.70346	2.59523	5.2884	2.912	16.2791	2	world_S1	2040s	CNR2	winter
40.2302	0.316888	2.11735	2.06264	5.14269	3.40793	2.86225	3	world_S1	2040s	CNR2	winter
1.39652	44.2722	1.22986	1.3737	3.91537	2.45421	8.05009	4	world_S1	2040s	CNR2	winter
0.264113	1.30512	0.345615	0.350397	0.749222	0.442805	74.6429	1	world_S1	2040s	CNR3	winter
0.618733	16.1171	3.80376	2.65379	5.75959	2.9371	13.5714	2	world_S1	2040s	CNR3	winter
40.9718	0.184582	1.47962	1.69424	3.98596	3.01756	4.82143	3	world_S1	2040s	CNR3	winter
1.47631	42.297	1.63567	1.59372	3.58534	2.87695	6.96429	4	world_S1	2040s	CNR3	winter
0.291311	1.39916	0.630577	0.459579	1.20883	0.527617	78.75	1	world_S1	2040s	ECE1	winter
0.789179	19.9224	4.9471	2.7875	6.21871	4.0875	10	2	world_S1	2040s	ECE1	winter
0.7747	43.9379	0.957225	1.25758	2.90973	2.07299	7.67857	3	world_S1	2040s	ECE1	winter
42.6794	0.335811	1.23547	1.91536	4.30688	3.21901	3.57143	4	world_S1	2040s	ECE1	winter
0.293112	1.09759	0.202931	0.160122	0.516524	0.31025	69.1071	1	world_S1	2040s	ECE2	winter
0.825788	8.92837	3.1071	2.55557	6.18569	2.66658	15.7143	2	world_S1	2040s	ECE2	winter
1.24694	35.9195	3.25866	2.04981	5.09975	3.46718	10.7143	3	world_S1	2040s	ECE2	winter
42.6675	0.184663	1.54759	1.87474	4.84884	3.49652	4.46429	4	world_S1	2040s	ECE2	winter
0.331467	1.27266	0.374067	0.312699	0.637949	0.347535	77.6786	1	world_S1	2040s	FGOA	winter
0.863648	16.0465	4.91675	3.07259	6.49206	3.48328	11.4286	2	world_S1	2040s	FGOA	winter
40.6539	0.189241	1.44122	1.49211	4.56055	2.84696	4.46429	3	world_S1	2040s	FGOA	winter
1.77907	42.9629	1.42512	1.59397	3.72122	2.71164	6.42857	4	world_S1	2040s	FGOA	winter
0.217376	0.983667	0.318354	0.208277	0.755051	0.352635	71.25	1	world_S1	2040s	GFD1	winter
1.09441	13.1507	3.53837	2.88333	6.02045	2.72327	15.8929	2	world_S1	2040s	GFD1	winter
0.880744	40.0395	2.17307	1.55531	4.28984	2.82245	8.39286	3	world_S1	2040s	GFD1	winter
39.2999	0.625636	1.90949	2.00594	5.22104	3.82738	4.46429	4	world_S1	2040s	GFD1	winter
0.285269	1.25244	0.259255	0.33748	0.728301	0.31813	74.4643	1	world_S1	2040s	GFD2	winter
1.16579	15.6508	4.20107	2.72288	5.65655	3.13084	14.4643	2	world_S1	2040s	GFD2	winter
1.86056	41.9978	1.32618	1.75041	3.6381	3.05016	6.42857	3	world_S1	2040s	GFD2	winter
43.9598	0.130614	1.59573	1.81706	4.74159	3.02047	4.64286	4	world_S1	2040s	GFD2	winter
0.206475	1.19002	0.198591	0.144149	0.537411	0.239507	73.0357	1	world_S1	2040s	GISS	winter
0.72233	12.9821	4.14274	2.64315	6.74318	2.99452	16.4286	2	world_S1	2040s	GISS	winter
0.825265	44.3039	1.08731	1.28677	3.38057	2.61459	8.39286	3	world_S1	2040s	GISS	winter
44.7517	0.278443	1.25029	1.54962	4.73229	3.32131	2.14286	4	world_S1	2040s	GISS	winter
0.215199	1.15953	0.197311	0.128158	0.467096	0.314143	72.1429	1	world_S1	2040s	HadG	winter
0.439474	11.0048	3.93921	2.29056	6.14756	3.06657	16.6071	2	world_S1	2040s	HadG	winter
1.43661	44.407	1.3309	1.26713	3.41663	2.42644	8.03571	3	world_S1	2040s	HadG	winter
43.9387	0.397185	1.54297	1.39644	4.55106	2.64569	3.21429	4	world_S1	2040s	HadG	winter
0.366967	1.16786	0.320351	0.351518	0.854129	0.392543	73.7794	1	world_S1	2040s	INM1	winter
0.884994	15.577	3.77814	2.59967	5.55728	2.98433	15.1899	2	world_S1	2040s	INM1	winter
1.96676	42.9509	1.02751	1.19375	3.49975	2.1707	7.05244	3	world_S1	2040s	INM1	winter
41.5553	0.361337	1.73605	2.13142	5.21402	3.65642	3.9783	4	world_S1	2040s	INM1	winter
0.45061	1.59766	0.522972	0.554973	1.27058	0.422884	79.4643	1	world_S1	2040s	INM2	winter
0.760114	21.2568	4.28182	2.25134	4.97069	3.44173	10.7143	2	world_S1	2040s	INM2	winter
42.5165	0.143069	1.72778	1.98931	3.96233	3.27255	2.5	3	world_S1	2040s	INM2	winter
1.27254	45.0041	1.33354	1.39885	3.5945	2.42579	7.32143	4	world_S1	2040s	INM2	winter
0.419166	1.3802	0.393718	0.465099	0.89597	0.376363	76.25	1	world_S1	2040s	IPSL	winter
0.985702	18.5489	3.58278	2.35106	4.55464	2.82385	13.3929	2	world_S1	2040s	IPSL	winter
1.80488	45.6407	1.1416	1.13597	2.89935	2.37477	8.21429	3	world_S1	2040s	IPSL	winter
44.8954	0.119107	1.56161	1.79178	4.10654	3.03146	2.14286	4	world_S1	2040s	IPSL	winter
0.324411	1.23797	0.331779	0.348556	0.789293	0.351196	74.2857	1	world_S1	2040s	MIR1	winter
1.15384	15.5744	3.88569	2.66813	5.41598	3.00966	15.1786	2	world_S1	2040s	MIR1	winter
43.0457	0.0736914	1.81192	1.58343	4.59029	2.97414	5.53571	3	world_S1	2040s	MIR1	winter
1.25804	44.8906	1.30183	1.42392	4.17063	2.61211	5	4	world_S1	2040s	MIR1	winter
0.344699	1.2329	0.401039	0.345068	1.02998	0.402842	75.5357	1	world_S1	2040s	MIR2	winter
1.16179	18.1968	4.48117	2.81031	6.29771	3.15266	14.1071	2	world_S1	2040s	MIR2	winter
43.9068	0.254837	1.40531	1.99106	4.71215	3.46737	3.57143	3	world_S1	2040s	MIR2	winter
0.609588	48.1728	0.978894	1.35697	3.18736	2.58541	6.78571	4	world_S1	2040s	MIR2	winter
0.218052	1.16753	0.371675	0.406732	0.859276	0.309421	75.8929	1	world_S1	2040s	MPI1	winter
1.0078	13.7836	3.41049	2.38202	4.38468	3.0042	13.5714	2	world_S1	2040s	MPI1	winter
41.6524	0.145551	1.68583	1.64537	4.31854	3.32156	3.75	3	world_S1	2040s	MPI1	winter
1.58783	43.6662	1.44989	1.44692	4.0431	2.48683	6.78571	4	world_S1	2040s	MPI1	winter
0.276778	0.97449	0.352811	0.391406	0.864847	0.451327	73.9286	1	world_S1	2040s	MPI2	winter
0.865135	14.9815	3.86608	2.7831	5.55543	3.13413	15	2	world_S1	2040s	MPI2	winter
41.5163	0.265652	1.52476	1.45761	3.72508	2.7755	5.53571	3	world_S1	2040s	MPI2	winter
2.13249	44.4936	1.26639	1.41156	3.7721	2.26196	5.53571	4	world_S1	2040s	MPI2	winter
0.302141	1.43472	0.496349	0.488107	1.10038	0.47608	77.1429	1	world_S1	2040s	MTIE	winter
0.86092	17.5143	4.14439	2.56038	5.56033	3.17445	12.3214	2	world_S1	2040s	MTIE	winter
44.1928	0.333223	2.09111	1.97758	4.75056	3.69616	5.35714	3	world_S1	2040s	MTIE	winter
1.1	47.0643	1.35478	1.5421	3.57814	2.53595	5.17857	4	world_S1	2040s	MTIE	winter
0.340754	1.36812	0.321381	0.226925	0.707922	0.349336	73.9286	1	world_S1	2040s	NESM	winter
0.648765	16.3715	4.30534	3.03	6.08571	3.37053	15.1786	2	world_S1	2040s	NESM	winter
43.3527	0.0827722	1.39985	1.99849	3.75724	2.60608	3.92857	3	world_S1	2040s	NESM	winter
1.11145	46.1299	1.41971	1.26086	3.70139	2.58939	6.96429	4	world_S1	2040s	NESM	winter
0.157013	1.05654	0.154075	0.141096	0.437179	0.236288	72.6786	1	world_S1	2040s	UKES	winter
0.601932	9.66201	3.79544	2.60081	6.6512	3.28385	15.3571	2	world_S1	2040s	UKES	winter
1.02565	43.0504	1.72961	1.61743	3.87862	3.08208	9.46429	3	world_S1	2040s	UKES	winter
42.8894	0.153513	1.48843	2.24333	4.32678	3.47197	2.5	4	world_S1	2040s	UKES	winter
0.759219	0.682254	0.303822	0.211594	0.333691	0.25033	63.3094	1	world_S3	2040s	ACC1	winter
1.86439	1.47789	2.6425	3.24483	6.42749	5.44234	20.5036	2	world_S3	2040s	ACC1	winter
21.0787	0.5323	2.66601	2.39483	5.57984	3.79523	10.6115	3	world_S3	2040s	ACC1	winter
3.1182	18.1119	6.63054	3.60292	8.65983	6.37337	5.57554	4	world_S3	2040s	ACC1	winter
0.876569	0.553994	0.258814	0.204016	0.322449	0.228368	63.5063	1	world_S3	2040s	ACC2	winter
1.18163	1.69077	2.67489	3.36915	6.63986	4.8111	19.678	2	world_S3	2040s	ACC2	winter
20.0888	0.827002	2.83768	2.42273	5.58879	4.02816	11.2701	3	world_S3	2040s	ACC2	winter
2.72952	17.6973	7.08988	3.64163	8.64689	6.0488	5.54562	4	world_S3	2040s	ACC2	winter
0.874753	0.647746	0.312691	0.223931	0.249577	0.234441	64.6429	1	world_S3	2040s	BCCC	winter
1.34468	1.13331	2.68665	3.17707	6.66929	5.2392	18.0357	2	world_S3	2040s	BCCC	winter
21.4028	0.772735	2.85087	2.38918	5.26429	3.95333	11.7857	3	world_S3	2040s	BCCC	winter
2.35487	16.4895	6.35745	3.70857	8.10952	6.04053	5.53571	4	world_S3	2040s	BCCC	winter
0.706345	0.769001	0.349452	0.324602	0.280245	0.240733	61.5385	1	world_S3	2040s	Can1	winter
3.01129	1.08686	2.57667	2.98452	6.72501	5.14762	20.9302	2	world_S3	2040s	Can1	winter
22.5053	0.565066	2.74699	2.45042	5.77357	4.2264	11.9857	3	world_S3	2040s	Can1	winter
4.90479	17.0102	7.884	3.74215	8.85711	6.47761	5.54562	4	world_S3	2040s	Can1	winter
0.936188	0.606096	0.327968	0.237374	0.347842	0.310782	62.5	1	world_S3	2040s	Can2	winter
2.27126	1.11753	2.62431	3.27332	6.8164	4.82433	19.8214	2	world_S3	2040s	Can2	winter
23.0743	0.468946	2.46281	1.94389	4.97921	3.62032	12.1429	3	world_S3	2040s	Can2	winter
6.70297	18.1617	7.60504	3.61869	8.79005	6.1779	5.53571	4	world_S3	2040s	Can2	winter
0.879159	0.468496	0.202201	0.109921	0.171373	0.18025	62.8366	1	world_S3	2040s	CIES	winter
2.0843	1.06985	2.07574	2.0721	6.13291	4.96424	21.1849	2	world_S3	2040s	CIES	winter
21.3922	0.55877	2.50144	2.63719	4.95263	3.50052	11.3106	3	world_S3	2040s	CIES	winter
3.27906	14.7692	5.76659	3.79584	7.84201	5.12774	4.66786	4	world_S3	2040s	CIES	winter
1.00395	0.578863	0.251449	0.17434	0.237749	0.258008	62.6118	1	world_S3	2040s	CMCS	winter
1.77313	1.14324	2.74692	2.80968	6.19259	5.25669	20.7513	2	world_S3	2040s	CMCS	winter
22.9648	0.921452	3.08727	2.54688	5.79612	4.17861	11.9857	3	world_S3	2040s	CMCS	winter
2.69919	16.0618	6.43691	3.57054	8.03394	5.6145	4.65116	4	world_S3	2040s	CMCS	winter
0.796013	0.558124	0.24381	0.127102	0.261019	0.245352	64.8746	1	world_S3	2040s	CNR1	winter
1.35311	1.18065	2.7567	2.36623	5.93139	5.23366	18.8172	2	world_S3	2040s	CNR1	winter
1.01979	10.0976	4.82467	3.43029	6.14306	5.02988	4.48029	3	world_S3	2040s	CNR1	winter
17.2123	0.921108	2.78883	2.42649	5.20229	3.75741	11.828	4	world_S3	2040s	CNR1	winter
1.0404	0.642475	0.205768	0.156888	0.208224	0.259582	64.6209	1	world_S3	2040s	CNR2	winter
1.796	0.962492	2.4159	2.43739	6.09032	5.12167	18.5921	2	world_S3	2040s	CNR2	winter
1.59443	11.1735	5.50397	3.68399	6.80178	5.75473	5.95668	3	world_S3	2040s	CNR2	winter
21.141	0.916562	2.43338	2.4104	5.49392	3.80184	10.8303	4	world_S3	2040s	CNR2	winter
0.962881	0.633831	0.254821	0.211831	0.280976	0.360894	65.0538	1	world_S3	2040s	CNR3	winter
1.92375	1.00991	2.70329	2.85424	6.1158	5.11518	17.9211	2	world_S3	2040s	CNR3	winter
22.5721	0.711525	2.62834	2.4173	5.11306	3.94997	11.1111	3	world_S3	2040s	CNR3	winter
2.90528	13.4965	6.71303	3.62388	8.20028	6.3413	5.91398	4	world_S3	2040s	CNR3	winter
1.00866	0.778971	0.288926	0.196997	0.349022	0.302092	64.2218	1	world_S3	2040s	ECE1	winter
1.76744	1.14292	2.35525	3.21278	6.48328	5.24481	18.7835	2	world_S3	2040s	ECE1	winter
23.6924	0.304276	2.34305	2.30477	5.13544	3.80956	10.9123	3	world_S3	2040s	ECE1	winter
3.44848	16.6675	7.02588	3.52232	8.39078	5.95388	6.08229	4	world_S3	2040s	ECE1	winter
0.843059	0.720586	0.372802	0.265329	0.181803	0.186083	62.254	1	world_S3	2040s	ECE2	winter
1.67879	1.3073	2.47927	2.84896	6.68619	5.08904	21.6458	2	world_S3	2040s	ECE2	winter
22.7051	0.747288	2.77059	2.64625	5.75059	3.96115	11.2701	3	world_S3	2040s	ECE2	winter
3.44249	16.5864	6.37192	3.8915	8.4033	5.67131	4.83005	4	world_S3	2040s	ECE2	winter
0.955939	0.600347	0.2636	0.146394	0.201673	0.284033	65.7658	1	world_S3	2040s	FGOA	winter
1.92616	0.651243	2.41323	2.61624	6.55295	5.51757	16.7568	2	world_S3	2040s	FGOA	winter
20.1472	0.501431	2.73821	2.69074	6.04527	4.24188	10.991	3	world_S3	2040s	FGOA	winter
2.69072	14.2768	6.46655	3.46732	7.58125	6.1696	6.48649	4	world_S3	2040s	FGOA	winter
0.865633	0.689669	0.271924	0.210287	0.177568	0.196003	61.6487	1	world_S3	2040s	GFD1	winter
1.73004	1.43203	2.36677	2.84403	6.22911	5.01593	21.147	2	world_S3	2040s	GFD1	winter
20.6188	0.750583	2.88002	2.48857	5.6852	3.77886	11.828	3	world_S3	2040s	GFD1	winter
2.43425	16.0325	6.49096	3.63103	7.94894	5.80208	5.37634	4	world_S3	2040s	GFD1	winter
0.997794	0.614885	0.319429	0.197899	0.256427	0.270648	64.4404	1	world_S3	2040s	GFD2	winter
1.65576	1.12101	2.74579	2.96133	6.30033	5.1248	18.4116	2	world_S3	2040s	GFD2	winter
20.9004	0.836278	3.21584	2.50012	5.73912	4.19653	11.3718	3	world_S3	2040s	GFD2	winter
2.8512	14.8164	6.37084	3.59063	7.91012	5.88189	5.77617	4	world_S3	2040s	GFD2	winter
0.946335	0.640185	0.237972	0.144534	0.252201	0.216866	63.4409	1	world_S3	2040s	GISS	winter
1.4096	1.17037	2.55602	3.17307	5.80131	5.31179	19.1756	2	world_S3	2040s	GISS	winter
20.3368	0.627151	2.55606	2.27635	5.39568	3.96756	11.6487	3	world_S3	2040s	GISS	winter
1.9181	13.832	5.8391	3.58632	7.47157	5.80477	5.73477	4	world_S3	2040s	GISS	winter
0.73578	0.759435	0.264453	0.186571	0.230237	0.191243	61.7857	1	world_S3	2040s	HadG	winter
1.48264	1.85566	2.41128	3.03493	6.00381	4.55058	22.5	2	world_S3	2040s	HadG	winter
21.5134	0.423764	2.47608	2.26414	5.21946	3.42054	11.7857	3	world_S3	2040s	HadG	winter
1.77577	17.3401	7.00368	3.59273	8.34774	6.17194	3.92857	4	world_S3	2040s	HadG	winter
0.970293	0.57565	0.25378	0.194501	0.207248	0.156139	63.8376	1	world_S3	2040s	INM1	winter
1.91818	0.88424	2.82437	2.76388	6.10337	5.00055	19.9262	2	world_S3	2040s	INM1	winter
20.8809	0.543199	2.82512	2.50404	5.58048	4.29303	11.4391	3	world_S3	2040s	INM1	winter
1.38666	14.7267	6.25535	3.63819	7.60983	5.515	4.79705	4	world_S3	2040s	INM1	winter
0.932568	0.564435	0.220905	0.160116	0.234428	0.204971	63.75	1	world_S3	2040s	INM2	winter
1.68987	0.99831	3.05076	3.00917	6.24025	5.43955	19.1071	2	world_S3	2040s	INM2	winter
20.7341	0.637621	3.01749	2.54646	5.35156	4.02988	11.6071	3	world_S3	2040s	INM2	winter
2.6478	16.0693	7.34382	3.72604	8.83134	6.41857	5.53571	4	world_S3	2040s	INM2	winter
1.01002	0.577366	0.202987	0.162475	0.241822	0.213017	64.5045	1	world_S3	2040s	IPSL	winter
2.0662	1.05159	2.74827	3.06494	6.13428	5.33524	18.5586	2	world_S3	2040s	IPSL	winter
22.3658	0.375233	2.21228	2.06723	4.47722	3.55078	11.5315	3	world_S3	2040s	IPSL	winter
2.93846	17.4204	7.01906	3.41487	8.06684	6.14345	5.40541	4	world_S3	2040s	IPSL	winter
0.921317	0.457749	0.231804	0.10174	0.231029	0.212424	64.3761	1	world_S3	2040s	MIR1	winter
1.84628	1.25264	2.38419	2.57278	6.02308	5.11367	18.9873	2	world_S3	2040s	MIR1	winter
20.0653	0.786735	2.76933	2.45335	5.86092	3.76933	10.6691	3	world_S3	2040s	MIR1	winter
2.62751	13.1349	5.89928	3.64738	7.12399	5.98176	5.96745	4	world_S3	2040s	MIR1	winter
0.853215	0.604626	0.202432	0.112615	0.243009	0.208807	62.1864	1	world_S3	2040s	MIR2	winter
1.83179	0.902665	2.67832	3.08226	6.50508	5.44785	18.638	2	world_S3	2040s	MIR2	winter
20.8763	0.465079	2.6733	2.39972	5.20537	3.90086	12.3656	3	world_S3	2040s	MIR2	winter
2.69974	14.6819	6.61761	3.67478	7.5641	5.6565	6.81004	4	world_S3	2040s	MIR2	winter
0.905356	0.611388	0.272361	0.226218	0.252864	0.263549	65.5235	1	world_S3	2040s	MPI1	winter
1.53909	1.4964	2.80048	2.78778	6.29238	5.1188	19.4946	2	world_S3	2040s	MPI1	winter
21.0157	0.788769	2.58047	2.35349	5.04142	3.71725	11.9134	3	world_S3	2040s	MPI1	winter
1.36461	14.4421	5.74191	3.2381	7.31667	5.76071	3.06859	4	world_S3	2040s	MPI1	winter
0.848079	0.63954	0.316772	0.199285	0.283212	0.197912	63.5379	1	world_S3	2040s	MPI2	winter
1.55827	1.3416	2.60039	2.75402	6.07151	4.95779	20.3971	2	world_S3	2040s	MPI2	winter
20.726	0.581083	2.68064	2.32052	5.58722	3.93185	11.3718	3	world_S3	2040s	MPI2	winter
2.06295	17.1854	6.37471	3.59552	8.10723	6.13514	4.69314	4	world_S3	2040s	MPI2	winter
1.05771	0.689627	0.356629	0.214238	0.227547	0.235591	64.8115	1	world_S3	2040s	MTIE	winter
1.07856	1.36045	2.75978	2.95964	6.02231	5.05103	18.1329	2	world_S3	2040s	MTIE	winter
21.965	0.95967	3.16025	2.57221	5.33803	3.977	11.6697	3	world_S3	2040s	MTIE	winter
1.87145	15.3875	6.08674	3.62508	7.74781	5.62659	5.386	4	world_S3	2040s	MTIE	winter
1.00641	0.682728	0.297187	0.220669	0.233761	0.286639	63.4409	1	world_S3	2040s	NESM	winter
1.33072	1.40304	2.57194	3.04378	6.18754	5.27291	19.1756	2	world_S3	2040s	NESM	winter
21.8209	0.692261	2.68065	2.48944	5.63326	3.86233	11.2903	3	world_S3	2040s	NESM	winter
2.33345	16.1933	6.65913	3.49588	8.19628	6.39761	6.09319	4	world_S3	2040s	NESM	winter
0.861546	0.632136	0.293773	0.284304	0.340463	0.281567	64.6429	1	world_S3	2040s	UKES	winter
1.43319	1.23269	2.67702	3.24486	6.45405	5.26737	19.8214	2	world_S3	2040s	UKES	winter
22.2242	0.343193	2.22247	2.33168	4.97695	3.71153	10.8929	3	world_S3	2040s	UKES	winter
2.32925	15.4976	6.89577	3.50904	8.05023	5.82782	4.64286	4	world_S3	2040s	UKES	winter
0.766826	0.992773	0.601836	0.598396	1.28785	0.923453	79.6318	1	world	2040s	all	winter
1.37014	15.5955	4.8971	3.02642	6.50628	4.10845	9.45099	2	world	2040s	all	winter
27.2307	0.54553	2.4396	2.29022	5.26742	3.77378	7.13551	3	world	2040s	all	winter
1.28171	43.7711	1.40002	1.42998	3.56873	2.54804	3.78172	4	world	2040s	all	winter
0.444682	1.35427	0.0978247	0.0983257	0.175597	0.225892	70.5263	1	world_S1	2080s	ACC1	winter
0.334163	19.3426	1.23812	0.773327	1.6975	1.30377	7.10526	2	world_S1	2080s	ACC1	winter
0.564077	3.29627	7.0722	5.32684	10.0156	7.41088	10	3	world_S1	2080s	ACC1	winter
0.534657	45.1848	1.73354	1.18947	3.01111	2.58866	12.3684	4	world_S1	2080s	ACC1	winter
0.0902084	1.85007	0.201786	0.186708	0.331805	0.298745	76.8421	1	world_S1	2080s	ACC2	winter
1.12628	4.38294	6.87289	6.52848	12.846	8.45134	7.36842	2	world_S1	2080s	ACC2	winter
0.959031	41.1065	2.70929	1.80961	3.63845	3.51311	15	3	world_S1	2080s	ACC2	winter
43.4806	0.692042	0.913338	1.7344	3.87934	3.31202	0.789474	4	world_S1	2080s	ACC2	winter
0.10008	1.25961	0.188008	0.150972	0.224742	0.217622	71.5789	1	world_S1	2080s	BCCC	winter
4.15828	3.27027	4.48818	4.35437	8.88397	6.33536	8.94737	2	world_S1	2080s	BCCC	winter
0.494656	24.9075	3.86492	1.9621	4.36521	3.08352	10	3	world_S1	2080s	BCCC	winter
0.496113	45.2893	1.10817	1.10305	2.82749	2.04928	9.47368	4	world_S1	2080s	BCCC	winter
0.133678	1.67458	0.822842	0.86771	1.69365	1.11022	76.5172	1	world_S1	2080s	Can1	winter
0.867752	24.9457	0.432443	0.316734	1.75419	0.819953	8.97098	2	world_S1	2080s	Can1	winter
46.1467	0.636666	0.28358	0	1.87387	0.317797	1.05541	3	world_S1	2080s	Can1	winter
1.5548	45.4181	3.37684	2.09016	5.07589	2.81998	13.4565	4	world_S1	2080s	Can1	winter
0.0955648	1.99393	0.247308	0.240049	0.380043	0.458517	69.4149	1	world_S1	2080s	Can2	winter
1.46693	1.98394	6.79558	5.59199	11.6245	7.73156	9.30851	2	world_S1	2080s	Can2	winter
39.5127	4.68412	0.518771	0.664154	2.75571	0.957462	1.8617	3	world_S1	2080s	Can2	winter
1.13884	40.0463	2.06402	1.34431	3.24913	2.21238	19.4149	4	world_S1	2080s	Can2	winter
1.40178	1.45411	0.83681	0.681397	1.55585	1.11095	78.3562	1	world_S1	2080s	CIES	winter
0.390101	20.7622	2.88391	1.61481	3.42688	2.28713	8.49315	2	world_S1	2080s	CIES	winter
0.572636	43.0935	1.68777	1.28841	3.61876	2.33157	8.49315	3	world_S1	2080s	CIES	winter
44.2016	0.618802	1.96172	1.52266	3.78341	2.92344	4.65753	4	world_S1	2080s	CIES	winter
0.166824	2.04566	0.135484	0.150864	0.341196	0.273144	73.6842	1	world_S1	2080s	CMCS	winter
0.695492	3.63037	4.92779	5.15982	11.2403	6.97329	8.94737	2	world_S1	2080s	CMCS	winter
1.3709	40.0223	2.56074	1.81358	3.63181	3.07193	15.7895	3	world_S1	2080s	CMCS	winter
46.419	0	1.11869	1.83391	4.03333	3.40548	1.57895	4	world_S1	2080s	CMCS	winter
0.216943	1.95209	0.813528	0.592076	1.42532	0.90479	78.1579	1	world_S1	2080s	CNR1	winter
0.717169	22.1812	4.64102	2.63971	5.26777	3.75913	11.0526	2	world_S1	2080s	CNR1	winter
0.751638	46.5171	1.17359	1.12148	2.95173	2.34028	9.21053	3	world_S1	2080s	CNR1	winter
45.345	0.0595238	2.03924	1.77397	3.84397	2.58549	1.57895	4	world_S1	2080s	CNR1	winter
0.186536	2.16232	0.160173	0.18083	0.303871	0.339437	67.3684	1	world_S1	2080s	CNR2	winter
0.461643	4.33236	6.68566	4.87998	9.28095	6.98793	13.1579	2	world_S1	2080s	CNR2	winter
0.791038	37.0228	2.55711	1.71402	3.59035	2.90483	17.1053	3	world_S1	2080s	CNR2	winter
46.6946	0.0416146	1.57497	1.79209	4.30168	3.86464	2.36842	4	world_S1	2080s	CNR2	winter
0.245876	2.04225	0.14513	0.125269	0.301574	0.237177	66.5789	1	world_S1	2080s	CNR3	winter
0.499235	4.76627	4.89046	4.37396	8.1349	6.98186	13.9474	2	world_S1	2080s	CNR3	winter
1.21324	37.4588	2.58266	1.60652	3.94039	3.19391	15.7895	3	world_S1	2080s	CNR3	winter
43.9306	0.298047	1.48835	1.59017	3.78144	2.79743	3.68421	4	world_S1	2080s	CNR3	winter
0.181583	2.16203	0.1383	0.195162	0.304593	0.30233	72.3684	1	world_S1	2080s	ECE1	winter
1.10779	2.4172	6.66177	5.73143	10.8919	7.94855	9.73684	2	world_S1	2080s	ECE1	winter
0.970875	37.0967	2.65777	1.57816	3.53618	3.23779	15.5263	3	world_S1	2080s	ECE1	winter
46.9027	0.323916	0.54388	0.673915	2.01264	1.79441	2.36842	4	world_S1	2080s	ECE1	winter
0.180169	2.5246	0.205403	0.138135	0.294464	0.355513	70.5263	1	world_S1	2080s	ECE2	winter
0.330517	3.61054	5.85614	4.42674	8.64082	7.34168	11.3158	2	world_S1	2080s	ECE2	winter
37.9115	0.116237	1.10535	1.02955	2.68066	2.32085	2.36842	3	world_S1	2080s	ECE2	winter
0.700597	40.029	2.76359	1.73123	3.97022	3.12674	15.7895	4	world_S1	2080s	ECE2	winter
0.356033	1.28232	0.520985	0.400622	0.99958	0.614361	78.1579	1	world_S1	2080s	FGOA	winter
0.880817	21.0091	4.27031	2.52248	5.36771	3.47652	12.1053	2	world_S1	2080s	FGOA	winter
0.990978	43.0051	1.31084	1.39799	3.50657	2.22011	5.26316	3	world_S1	2080s	FGOA	winter
43.1446	0.254474	1.59676	2.08184	4.29506	4.0925	4.47368	4	world_S1	2080s	FGOA	winter
0.137693	1.7402	0.204937	0.177904	0.357035	0.417456	73.4211	1	world_S1	2080s	GFD1	winter
0.536833	2.69975	7.27666	5.50563	9.04158	8.16066	8.42105	2	world_S1	2080s	GFD1	winter
0.9667	37.9421	2.71904	1.75743	3.80694	3.11625	16.0526	3	world_S1	2080s	GFD1	winter
42.2732	0.598167	1.18463	1.92088	3.82011	3.98262	2.10526	4	world_S1	2080s	GFD1	winter
0.26673	1.27966	0.70108	0.549772	1.07489	1.05801	79.2105	1	world_S1	2080s	GFD2	winter
0.495893	20.0602	2.87613	1.64657	3.57043	2.66174	10.7895	2	world_S1	2080s	GFD2	winter
1.35206	44.9286	0.961152	1.1161	2.7059	2.53732	8.15789	3	world_S1	2080s	GFD2	winter
47.9925	0.247158	1.58139	2.02352	4.64113	3.77615	1.84211	4	world_S1	2080s	GFD2	winter
0.130889	1.13094	0.382602	0.214946	0.62337	0.552075	78.1081	1	world_S1	2080s	GISS	winter
0.251731	19.3412	3.38369	2.00505	4.62807	3.42148	12.4324	2	world_S1	2080s	GISS	winter
0.591736	44.8015	1.01279	1.31039	3.0851	2.44825	8.91892	3	world_S1	2080s	GISS	winter
46.2458	0.166667	2.33835	2.17113	5.01115	4.0078	0.540541	4	world_S1	2080s	GISS	winter
0.0703178	1.38723	0.264942	0.145582	0.365475	0.330919	75	1	world_S1	2080s	HadG	winter
0.512921	22.1993	1.0043	0.501643	1.25594	1.05389	8.15789	2	world_S1	2080s	HadG	winter
0.550984	2.91944	7.27568	6.30584	10.7895	7.93221	6.84211	3	world_S1	2080s	HadG	winter
0.459554	45.4628	1.6102	1.41627	2.81904	2.7271	10	4	world_S1	2080s	HadG	winter
0.296323	1.67485	0.591459	0.408942	0.911851	0.700478	77.3684	1	world_S1	2080s	INM1	winter
0.871455	20.4343	5.13234	3.13296	6.44404	4.00103	11.8421	2	world_S1	2080s	INM1	winter
39.9685	0	1.19943	1.12468	2.43023	1.81151	2.36842	3	world_S1	2080s	INM1	winter
0.895357	43.8936	0.994676	1.3524	2.93336	2.73291	8.42105	4	world_S1	2080s	INM1	winter
0.121984	1.23809	0.188774	0.0964499	0.236236	0.219698	70.2632	1	world_S1	2080s	INM2	winter
0.985632	8.07884	4.33214	3.06569	7.52619	4.10502	12.8947	2	world_S1	2080s	INM2	winter
1.24804	37.6495	2.7661	1.82397	4.15004	3.39345	15	3	world_S1	2080s	INM2	winter
43.6265	0.471476	1.93719	2.3188	4.65015	4.06802	1.84211	4	world_S1	2080s	INM2	winter
0.125288	2.00535	0.170319	0.163967	0.334874	0.396713	73.0871	1	world_S1	2080s	IPSL	winter
0.788288	3.90083	7.52725	6.09573	11.2881	7.4456	8.44327	2	world_S1	2080s	IPSL	winter
1.079	40.6093	2.37033	1.41475	3.02445	2.37781	16.8865	3	world_S1	2080s	IPSL	winter
47.7032	0.182007	1.0919	1.6132	1.56555	2.20933	1.58311	4	world_S1	2080s	IPSL	winter
0.171949	1.33289	0.105551	0.135861	0.343038	0.303645	69.4737	1	world_S1	2080s	MIR1	winter
0.848857	11.6102	5.66086	3.60022	7.6532	3.8855	15.2632	2	world_S1	2080s	MIR1	winter
1.54448	39.6645	3.05065	1.93506	4.21425	3.2652	11.8421	3	world_S1	2080s	MIR1	winter
47.0116	0.235984	1.53673	1.80183	4.15772	3.20036	3.42105	4	world_S1	2080s	MIR1	winter
0.156119	1.36256	0.238947	0.141457	0.306755	0.403004	70	1	world_S1	2080s	MIR2	winter
0.515412	13.2701	5.45123	3.45963	7.02739	5.04434	16.3158	2	world_S1	2080s	MIR2	winter
1.25047	43.2865	1.76596	1.26421	3.25815	2.75857	11.8421	3	world_S1	2080s	MIR2	winter
46.1633	0.0510204	1.04631	1.84538	3.14487	2.54252	1.84211	4	world_S1	2080s	MIR2	winter
0.136735	1.41912	0.443197	0.310254	0.662858	0.468981	75.7895	1	world_S1	2080s	MPI1	winter
0.530468	15.1291	5.0497	3.21856	6.69949	4.38591	12.1053	2	world_S1	2080s	MPI1	winter
1.28453	42.6631	1.39379	1.24834	2.66301	2.45534	10.5263	3	world_S1	2080s	MPI1	winter
48.4735	0.174139	1.01396	2.16034	3.54604	3.5646	1.57895	4	world_S1	2080s	MPI1	winter
0.0784346	1.21469	0.23008	0.172752	0.337183	0.352667	72.6316	1	world_S1	2080s	MPI2	winter
0.536388	11.2986	5.41045	3.6297	7.67286	4.94296	14.4737	2	world_S1	2080s	MPI2	winter
44.3421	0.285714	1.59882	1.52324	4.25113	3.99622	1.84211	3	world_S1	2080s	MPI2	winter
1.07113	44.2016	2.19532	1.69981	3.68834	3.43291	11.0526	4	world_S1	2080s	MPI2	winter
0.156814	1.10944	0.282891	0.22325	0.478448	0.500818	73.3509	1	world_S1	2080s	MTIE	winter
0.886698	13.3183	4.79134	3.03341	6.8347	4.72908	15.0396	2	world_S1	2080s	MTIE	winter
1.63164	41.9578	1.53861	1.5178	4.08004	3.07137	8.17942	3	world_S1	2080s	MTIE	winter
43.5507	0.209833	1.726	1.69214	3.88186	2.95579	3.43008	4	world_S1	2080s	MTIE	winter
0.149277	1.48207	0.193069	0.17442	0.434406	0.362347	71.3158	1	world_S1	2080s	NESM	winter
0.752742	11.6564	4.97898	3.82559	6.6393	4.48788	15	2	world_S1	2080s	NESM	winter
42.5816	0.137931	1.2936	1.54803	2.98479	2.74553	1.31579	3	world_S1	2080s	NESM	winter
1.19167	43.4604	2.18378	1.38414	3.70759	2.87542	12.3684	4	world_S1	2080s	NESM	winter
0.198676	1.61735	0.141113	0.148137	0.285109	0.211347	74.7368	1	world_S1	2080s	UKES	winter
0.845102	22.3681	0.484771	0.435541	0.900683	1.03455	6.57895	2	world_S1	2080s	UKES	winter
0.269405	3.17735	6.04631	5.94739	11.1442	7.74574	8.94737	3	world_S1	2080s	UKES	winter
2.99777	46.442	1.1924	0.974836	2.23761	2.29388	9.73684	4	world_S1	2080s	UKES	winter
0.678286	0.559416	0.163885	0.183911	0.190075	0.272592	57.8947	1	world_S3	2080s	ACC1	winter
2.03716	3.27308	2.4725	3.12962	8.23134	4.78388	23.9474	2	world_S3	2080s	ACC1	winter
23.3449	0.585994	2.29679	1.9408	5.03986	4.16048	12.6316	3	world_S3	2080s	ACC1	winter
5.24445	23.392	7.56133	3.76989	8.67257	6.74208	5.52632	4	world_S3	2080s	ACC1	winter
0.748767	0.521245	0.217301	0.179325	0.25643	0.226359	59.7368	1	world_S3	2080s	ACC2	winter
2.06134	1.52863	2.44219	2.7802	7.95916	5.66487	21.8421	2	world_S3	2080s	ACC2	winter
24.4976	0.792648	2.326	2.21756	5.17723	4.87487	11.8421	3	world_S3	2080s	ACC2	winter
6.85043	19.9817	7.49531	4.21556	9.26563	6.74467	6.57895	4	world_S3	2080s	ACC2	winter
0.923094	0.977997	0.261287	0.344845	0.611526	0.244629	66.7582	1	world_S3	2080s	BCCC	winter
1.12972	0.739462	2.3202	3.47536	7.79252	5.23258	14.011	2	world_S3	2080s	BCCC	winter
24.4336	0.776664	2.52801	2.13275	5.45242	3.80333	13.1868	3	world_S3	2080s	BCCC	winter
3.71161	20.0874	7.58824	3.54224	8.95957	6.31347	6.04396	4	world_S3	2080s	BCCC	winter
0.619323	0.517512	0.196375	0.247998	0.619364	0.367654	60.0536	1	world_S3	2080s	Can1	winter
3.3091	1.39903	2.53081	3.02316	8.35073	5.5374	18.7668	2	world_S3	2080s	Can1	winter
26.6764	0.78759	1.73233	1.61828	4.49055	2.1831	15.0134	3	world_S3	2080s	Can1	winter
11.7797	15.6669	7.98876	4.30064	9.43176	6.67637	6.16622	4	world_S3	2080s	Can1	winter
0.572496	0.489382	0.290054	0.230065	0.56161	0.529537	56.7282	1	world_S3	2080s	Can2	winter
3.14046	1.53619	2.40779	2.73899	7.2823	5.16433	22.1636	2	world_S3	2080s	Can2	winter
26.5467	0.785446	1.41549	1.67026	3.57744	1.96841	15.3034	3	world_S3	2080s	Can2	winter
12.6514	17.5155	8.26001	3.87941	9.1349	7.00835	5.80475	4	world_S3	2080s	Can2	winter
0.95796	0.785181	0.740219	0.98881	2.02163	1.16221	75.4986	1	world_S3	2080s	CIES	winter
17.4355	0.664143	2.13992	2.21286	5.06808	3.71349	12.2507	2	world_S3	2080s	CIES	winter
37.4842	0.701276	2.38569	2.1031	5.9015	4.25705	5.98291	3	world_S3	2080s	CIES	winter
6.84844	20.1505	7.8678	3.98199	8.88173	6.50414	6.26781	4	world_S3	2080s	CIES	winter
0.584111	0.690675	0.206513	0.20379	0.245981	0.2156	61.4555	1	world_S3	2080s	CMCS	winter
3.66447	1.29399	2.54723	2.74467	7.12297	5.32868	19.407	2	world_S3	2080s	CMCS	winter
26.8806	0.72829	2.43862	2.13016	5.17436	4.06517	13.4771	3	world_S3	2080s	CMCS	winter
4.8048	22.8476	7.6457	3.95441	8.65076	6.59438	5.66038	4	world_S3	2080s	CMCS	winter
0.450285	0.735265	0.290796	0.193939	0.205919	0.231228	57.8947	1	world_S3	2080s	CNR1	winter
3.25663	1.72301	2.67371	3.22432	5.39115	4.00382	25.5263	2	world_S3	2080s	CNR1	winter
25.1295	0.439856	2.86717	2.26397	6.01445	4.11733	10.7895	3	world_S3	2080s	CNR1	winter
4.28108	18.742	6.91538	3.61797	8.39375	5.5291	5.78947	4	world_S3	2080s	CNR1	winter
0.66377	0.655283	0.320489	0.254602	0.195408	0.206749	57.8947	1	world_S3	2080s	CNR2	winter
2.25188	2.12914	2.32497	3.30984	7.47922	4.576	20.7895	2	world_S3	2080s	CNR2	winter
22.6933	0.598361	2.35403	2.18516	5.10661	4.38834	13.9474	3	world_S3	2080s	CNR2	winter
4.21261	18.0202	6.00266	3.57444	8.82603	4.92504	7.36842	4	world_S3	2080s	CNR2	winter
0.900818	0.649783	0.200236	0.288015	0.353598	0.249958	61.0526	1	world_S3	2080s	CNR3	winter
1.51394	2.14153	1.94731	2.90311	7.58488	4.80328	18.4211	2	world_S3	2080s	CNR3	winter
23.7328	0.794095	1.94769	1.80401	4.97125	3.51756	13.6842	3	world_S3	2080s	CNR3	winter
5.87489	17.489	6.86878	3.96808	9.17655	6.44807	6.84211	4	world_S3	2080s	CNR3	winter
1.04053	0.668784	0.380684	0.360873	0.358846	0.304522	60.7895	1	world_S3	2080s	ECE1	winter
2.044	1.94848	2.64502	3.07137	8.13461	5.12107	20.5263	2	world_S3	2080s	ECE1	winter
25.9083	0.511945	2.0221	1.94487	4.50195	3.90694	12.8947	3	world_S3	2080s	ECE1	winter
7.78471	19.9247	7.57698	4.06047	8.70394	6.80232	5.78947	4	world_S3	2080s	ECE1	winter
0.74696	0.637968	0.167017	0.104534	0.166825	0.193236	55.5263	1	world_S3	2080s	ECE2	winter
2.80505	2.24089	2.2786	2.88296	6.90812	4.07409	25.5263	2	world_S3	2080s	ECE2	winter
26.8373	0.327493	2.48635	2.37678	5.58069	4.17145	12.1053	3	world_S3	2080s	ECE2	winter
6.07779	19.4657	7.01689	3.72165	8.60945	5.94603	6.84211	4	world_S3	2080s	ECE2	winter
0.660707	0.685113	0.343772	0.235087	0.337818	0.251558	63.6842	1	world_S3	2080s	FGOA	winter
2.18933	1.29621	1.94859	3.24639	7.00498	5.33974	17.8947	2	world_S3	2080s	FGOA	winter
23.1746	0.950353	2.85613	2.46348	5.70562	3.86766	12.6316	3	world_S3	2080s	FGOA	winter
3.34641	18.6576	7.45447	3.72138	8.83352	6.5642	5.78947	4	world_S3	2080s	FGOA	winter
0.516928	0.519735	0.340871	0.168897	0.226791	0.26505	58.9474	1	world_S3	2080s	GFD1	winter
1.56383	2.05621	1.80813	2.78849	7.23549	3.8453	22.6316	2	world_S3	2080s	GFD1	winter
23.7733	0.676503	2.32134	2.28646	4.82604	4.20782	12.1053	3	world_S3	2080s	GFD1	winter
5.19447	19.6695	7.5089	3.95605	8.96573	6.28554	6.31579	4	world_S3	2080s	GFD1	winter
0.919601	0.71236	0.26327	0.225613	0.310712	0.196856	65	1	world_S3	2080s	GFD2	winter
1.97704	0.947207	2.14429	2.96625	6.92199	4.77751	17.7778	2	world_S3	2080s	GFD2	winter
24.1576	0.682166	2.69548	2.29111	5.91308	4.19605	11.6667	3	world_S3	2080s	GFD2	winter
3.31046	16.6416	6.67582	3.48383	8.52258	6.04824	5.55556	4	world_S3	2080s	GFD2	winter
0.88135	0.4838	0.18859	0.163606	0.254515	0.10026	65	1	world_S3	2080s	GISS	winter
1.24697	1.03907	2.14441	3.54649	6.7222	4.36795	14.7368	2	world_S3	2080s	GISS	winter
2.02834	12.8157	4.29318	3.69722	8.03942	4.95296	8.15789	3	world_S3	2080s	GISS	winter
21.8551	0.711797	2.44077	2.07315	5.11083	4.11828	12.1053	4	world_S3	2080s	GISS	winter
0.967347	0.640858	0.235974	0.154088	0.251027	0.399783	59.7368	1	world_S3	2080s	HadG	winter
1.72249	2.10038	2.2892	2.75869	7.33275	4.50672	22.1053	2	world_S3	2080s	HadG	winter
23.9981	0.594482	2.2536	2.01519	4.62044	4.30013	11.8421	3	world_S3	2080s	HadG	winter
4.71934	23.1697	7.02103	3.77229	8.8533	6.3521	6.31579	4	world_S3	2080s	HadG	winter
0.999949	0.76534	0.201534	0.223709	0.296727	0.178472	63.4921	1	world_S3	2080s	INM1	winter
1.91571	1.79217	2.22703	3.51305	7.55041	4.47138	18.7831	2	world_S3	2080s	INM1	winter
22.0406	0.371103	2.59517	2.26609	5.72268	4.51622	11.9048	3	world_S3	2080s	INM1	winter
4.35206	19.6306	7.92433	4.05853	9.23276	6.36986	5.82011	4	world_S3	2080s	INM1	winter
0.751721	0.857005	0.302225	0.297457	0.309848	0.242087	64.4737	1	world_S3	2080s	INM2	winter
2.00132	1.04331	2.58376	3.66428	7.36767	4.93664	16.5789	2	world_S3	2080s	INM2	winter
20.8214	0.823534	2.64982	2.14598	5.34782	4.15977	12.8947	3	world_S3	2080s	INM2	winter
5.45048	17.5744	7.77479	4.02075	9.20599	6.26688	6.05263	4	world_S3	2080s	INM2	winter
0.778346	0.634161	0.247996	0.220965	0.339881	0.304484	59.7368	1	world_S3	2080s	IPSL	winter
1.64704	1.9925	2.71703	3.49394	8.42585	4.78565	19.7368	2	world_S3	2080s	IPSL	winter
26.6602	0.652501	1.81446	1.96062	3.45562	3.12184	14.4737	3	world_S3	2080s	IPSL	winter
9.29008	19.4795	7.86883	3.99873	8.99324	6.43434	6.05263	4	world_S3	2080s	IPSL	winter
0.819737	0.682789	0.24523	0.169316	0.242786	0.339655	63.9474	1	world_S3	2080s	MIR1	winter
1.31399	1.23674	2.4941	3.43268	7.50181	5.04113	15.5263	2	world_S3	2080s	MIR1	winter
21.5152	0.799486	2.81673	2.26733	5.18097	3.50979	13.1579	3	world_S3	2080s	MIR1	winter
3.32595	17.5631	7.21419	3.80777	8.50826	5.36145	7.36842	4	world_S3	2080s	MIR1	winter
0.86823	0.63305	0.259933	0.140219	0.177211	0.259255	61.3158	1	world_S3	2080s	MIR2	winter
2.66109	1.70961	2.18688	3.13417	7.71757	4.75791	19.4737	2	world_S3	2080s	MIR2	winter
23.8977	0.499756	1.78322	1.98763	4.86452	3.91493	11.8421	3	world_S3	2080s	MIR2	winter
3.28568	18.1871	6.65033	3.96525	8.94353	6.02265	7.36842	4	world_S3	2080s	MIR2	winter
0.942154	0.998402	0.291868	0.245649	0.42466	0.163275	65.6992	1	world_S3	2080s	MPI1	winter
1.33908	1.6558	2.03447	3.21699	7.05749	4.67877	16.6227	2	world_S3	2080s	MPI1	winter
22.5094	0.663932	2.17285	2.20614	5.82189	4.36917	12.4011	3	world_S3	2080s	MPI1	winter
3.65571	20.831	6.87367	3.33943	8.61077	6.63251	5.27704	4	world_S3	2080s	MPI1	winter
0.793776	0.663161	0.164939	0.138007	0.391534	0.123772	61.8421	1	world_S3	2080s	MPI2	winter
1.99548	1.85512	2.16838	3.19736	6.69709	4.14903	21.3158	2	world_S3	2080s	MPI2	winter
25.2206	0.481889	2.63118	2.33195	5.70849	4.84351	10	3	world_S3	2080s	MPI2	winter
2.52203	18.132	6.50981	3.87115	8.79643	5.71456	6.84211	4	world_S3	2080s	MPI2	winter
0.958585	0.674794	0.295543	0.259362	0.32537	0.272309	65.2632	1	world_S3	2080s	MTIE	winter
1.3545	1.67163	2.27456	3.10317	7.28741	4.53074	18.1579	2	world_S3	2080s	MTIE	winter
22.3097	0.64804	2.78826	2.02313	5.50023	3.96385	10.5263	3	world_S3	2080s	MTIE	winter
2.79707	16.8019	5.80724	3.79042	8.48437	5.75069	6.05263	4	world_S3	2080s	MTIE	winter
0.877337	0.768844	0.340283	0.238736	0.266837	0.269739	61.0526	1	world_S3	2080s	NESM	winter
2.0598	2.66254	2.27806	3.33592	7.23426	4.4458	20.5263	2	world_S3	2080s	NESM	winter
24.5005	0.536101	1.96525	1.91939	4.73507	4.21578	12.3684	3	world_S3	2080s	NESM	winter
5.72907	19.825	7.38364	4.18511	9.09119	6.2709	6.05263	4	world_S3	2080s	NESM	winter
0.788817	0.599987	0.184633	0.211854	0.335768	0.163315	59.7368	1	world_S3	2080s	UKES	winter
1.89301	2.26518	2.80375	2.67181	7.97024	5.3255	20.7895	2	world_S3	2080s	UKES	winter
25.7665	0.396838	1.78366	1.70569	4.23917	3.49886	13.6842	3	world_S3	2080s	UKES	winter
7.15449	22.305	7.33212	3.71923	8.88077	6.97366	5.78947	4	world_S3	2080s	UKES	winter
0.511963	1.19075	0.222701	0.205858	0.365562	0.291223	67.4019	1	world	2080s	all	winter
2.22078	5.74715	4.0923	3.64178	8.11019	5.48384	17.3945	2	world	2080s	all	winter
27.4597	0.641231	2.19545	2.01332	4.88298	3.76757	7.08229	3	world	2080s	all	winter
1.24486	37.7058	2.79274	1.74896	4.00063	3.15525	8.12135	4	world	2080s	all	winter
0.340833	1.35215	0.451287	0.46715	0.631239	0.563635	77.9174	1	world_S1	Baseline	ACC1	winter
0.715001	16.701	3.99284	2.17372	5.25222	3.61448	10.9515	2	world_S1	Baseline	ACC1	winter
38.8082	0.283746	1.84916	1.83043	4.31002	3.60791	4.8474	3	world_S1	Baseline	ACC1	winter
0.799028	45.28	1.50942	1.48701	3.34189	2.74845	6.28366	4	world_S1	Baseline	ACC1	winter
0.329638	1.48665	0.44882	0.48291	0.656432	0.52908	78.6355	1	world_S1	Baseline	ACC2	winter
0.704875	16.682	3.86319	2.35401	4.93727	3.66751	10.4129	2	world_S1	Baseline	ACC2	winter
39.1891	0.232398	1.64485	2.0602	4.58992	3.94085	4.48833	3	world_S1	Baseline	ACC2	winter
0.990274	44.518	1.33416	1.39544	3.2775	2.82406	6.4632	4	world_S1	Baseline	ACC2	winter
0.34472	1.59552	0.49106	0.522976	0.777367	0.617648	80.3571	1	world_S1	Baseline	BCCC	winter
0.61416	18.5004	4.54513	2.16407	5.67715	4.01306	8.75	2	world_S1	Baseline	BCCC	winter
40.4953	0.27768	1.74416	1.77273	3.86922	3.22531	5.71429	3	world_S1	Baseline	BCCC	winter
1.12015	43.8468	1.58613	1.28246	3.61885	3.03562	5.17857	4	world_S1	Baseline	BCCC	winter
0.290179	1.65809	0.537092	0.525851	0.636092	0.567318	80.2867	1	world_S1	Baseline	Can1	winter
0.91858	18.4559	4.26163	2.17858	5.59743	4.01397	8.78136	2	world_S1	Baseline	Can1	winter
41.1769	0.183432	2.08703	1.96138	4.60209	3.75235	4.48029	3	world_S1	Baseline	Can1	winter
0.715728	44.9482	1.45196	1.23139	3.41693	2.86489	6.45161	4	world_S1	Baseline	Can1	winter
0.348218	1.64311	0.527463	0.497555	0.678738	0.604157	81.0036	1	world_S1	Baseline	Can2	winter
1.40543	19.2548	4.25638	2.3468	5.70403	4.23217	8.60215	2	world_S1	Baseline	Can2	winter
39.9844	0.186808	1.80797	1.44148	4.40334	3.42102	4.6595	3	world_S1	Baseline	Can2	winter
0.70316	45.0227	1.50269	1.62081	3.7065	3.21712	5.73477	4	world_S1	Baseline	Can2	winter
0.361215	1.39381	0.463973	0.446567	0.708871	0.602977	78.5714	1	world_S1	Baseline	CIES	winter
0.701495	17.4636	3.91214	2.1876	5.15479	3.80911	10.5357	2	world_S1	Baseline	CIES	winter
39.5954	0.167755	2.32759	2.00489	4.99857	3.81105	4.46429	3	world_S1	Baseline	CIES	winter
1.03217	44.3861	1.55727	1.52554	3.36647	3.01643	6.42857	4	world_S1	Baseline	CIES	winter
0.367495	1.52263	0.487805	0.51497	0.714079	0.553518	80.2867	1	world_S1	Baseline	CMCS	winter
0.802582	18.2988	4.61502	2.33019	5.67458	4.05388	8.60215	2	world_S1	Baseline	CMCS	winter
40.0117	0.317776	1.88218	1.74083	4.42401	3.41368	5.91398	3	world_S1	Baseline	CMCS	winter
0.547286	45.1562	1.4219	1.26253	3.3748	3.07711	5.19713	4	world_S1	Baseline	CMCS	winter
0.308197	1.58776	0.517915	0.488673	0.733845	0.56895	80.1786	1	world_S1	Baseline	CNR1	winter
0.609175	18.616	4.25017	2.18511	5.74814	4.02377	8.75	2	world_S1	Baseline	CNR1	winter
37.4693	0.200358	1.85585	1.68515	3.98359	3.40362	4.46429	3	world_S1	Baseline	CNR1	winter
0.530397	42.5044	1.50916	1.41008	3.94463	3.04483	6.60714	4	world_S1	Baseline	CNR1	winter
0.348765	1.41412	0.505142	0.552591	0.697648	0.621343	79.2857	1	world_S1	Baseline	CNR2	winter
0.686434	17.8376	4.24803	2.23165	5.44624	3.70379	9.28571	2	world_S1	Baseline	CNR2	winter
38.043	0.278695	1.96674	1.65201	4.21223	3.50482	5.17857	3	world_S1	Baseline	CNR2	winter
0.993412	43.8349	1.38168	1.43936	3.45645	2.84927	6.25	4	world_S1	Baseline	CNR2	winter
0.338303	1.50223	0.514253	0.506898	0.714463	0.661792	78.9946	1	world_S1	Baseline	CNR3	winter
0.606001	17.4937	4.10258	2.24631	5.17052	3.61189	9.69479	2	world_S1	Baseline	CNR3	winter
38.264	0.182091	1.80321	1.72327	4.55191	3.72706	5.02693	3	world_S1	Baseline	CNR3	winter
0.58384	45.3132	1.35268	1.23118	3.2708	2.66284	6.28366	4	world_S1	Baseline	CNR3	winter
0.342399	1.78763	0.52515	0.552849	0.704694	0.634941	81.4414	1	world_S1	Baseline	ECE1	winter
0.680672	19.4653	4.96463	2.59262	6.41456	4.40639	7.38739	2	world_S1	Baseline	ECE1	winter
40.8617	0.168654	1.86728	2.02082	4.3745	3.61655	4.32432	3	world_S1	Baseline	ECE1	winter
0.998971	43.8458	1.43865	1.36438	3.48534	2.81295	6.84685	4	world_S1	Baseline	ECE1	winter
0.358141	1.56531	0.544923	0.572902	0.750863	0.651098	79.8923	1	world_S1	Baseline	ECE2	winter
0.920306	18.8204	4.10637	2.25259	5.18139	3.70018	8.79713	2	world_S1	Baseline	ECE2	winter
39.1675	0.266629	2.00904	2.05648	4.63576	3.86927	5.20646	3	world_S1	Baseline	ECE2	winter
0.694004	44.7729	1.25884	1.38589	3.21152	2.86226	6.10413	4	world_S1	Baseline	ECE2	winter
0.297653	1.68473	0.513815	0.497925	0.701164	0.631004	80.9695	1	world_S1	Baseline	FGOA	winter
0.838175	19.3838	4.45618	2.41281	6.13242	4.35864	8.25853	2	world_S1	Baseline	FGOA	winter
40.8618	0.34464	1.89612	1.84558	4.42041	3.68384	4.3088	3	world_S1	Baseline	FGOA	winter
0.947709	43.6496	1.48838	1.39722	3.71848	2.87447	6.4632	4	world_S1	Baseline	FGOA	winter
0.362689	1.60969	0.492836	0.513683	0.690797	0.635221	80.6798	1	world_S1	Baseline	GFD1	winter
0.857652	18.6809	4.35211	2.30819	5.76658	4.24364	8.40787	2	world_S1	Baseline	GFD1	winter
40.353	0.371499	1.87025	1.76884	4.25685	3.42162	5.36673	3	world_S1	Baseline	GFD1	winter
0.785186	44.6653	1.38581	1.4727	3.61161	3.06569	5.54562	4	world_S1	Baseline	GFD1	winter
0.330536	1.64143	0.492182	0.591194	0.728358	0.586236	80.6452	1	world_S1	Baseline	GFD2	winter
0.923203	18.6508	4.71313	2.37156	5.46377	4.20845	8.42294	2	world_S1	Baseline	GFD2	winter
39.7176	0.340722	1.6961	1.9615	4.33098	3.42939	5.37634	3	world_S1	Baseline	GFD2	winter
0.558674	45.4357	1.48172	1.19426	3.49677	2.97103	5.55556	4	world_S1	Baseline	GFD2	winter
0.364427	1.48189	0.508321	0.501447	0.709969	0.59016	79.7853	1	world_S1	Baseline	GISS	winter
0.761281	18.4078	4.04692	2.26037	5.71027	3.98082	9.30233	2	world_S1	Baseline	GISS	winter
40.6129	0.249599	2.19202	1.85666	4.63713	3.71628	5.18784	3	world_S1	Baseline	GISS	winter
0.787335	44.5658	1.17226	1.11074	3.12078	2.82133	5.72451	4	world_S1	Baseline	GISS	winter
0.389646	1.59724	0.489403	0.501084	0.735039	0.607361	80.4659	1	world_S1	Baseline	HadG	winter
0.897825	18.1242	4.71521	2.28069	6.17754	4.27717	8.42294	2	world_S1	Baseline	HadG	winter
40.655	0.203728	1.93719	1.80515	4.30958	3.60193	5.19713	3	world_S1	Baseline	HadG	winter
0.722871	44.5351	1.49274	1.65724	3.84879	3.28661	5.91398	4	world_S1	Baseline	HadG	winter
0.376912	1.50884	0.490684	0.538913	0.813819	0.620688	79.7853	1	world_S1	Baseline	INM1	winter
0.643863	18.3035	4.32006	2.40478	5.46258	3.80785	8.94454	2	world_S1	Baseline	INM1	winter
39.8556	0.221696	1.98564	2.0164	4.47629	3.81173	5.18784	3	world_S1	Baseline	INM1	winter
0.660902	44.6415	1.33379	1.4963	3.24535	2.9372	6.08229	4	world_S1	Baseline	INM1	winter
0.346656	1.54475	0.505245	0.596252	0.698041	0.655265	79.3907	1	world_S1	Baseline	INM2	winter
0.935332	18.0764	4.20775	2.17464	5.4846	3.81704	9.85663	2	world_S1	Baseline	INM2	winter
41.0414	0.012987	2.14661	1.72363	4.73666	3.86167	5.01792	3	world_S1	Baseline	INM2	winter
0.668751	44.0315	1.46914	1.34903	3.34037	2.99572	5.73477	4	world_S1	Baseline	INM2	winter
0.399381	1.4892	0.545989	0.496869	0.700115	0.591703	79.4643	1	world_S1	Baseline	IPSL	winter
0.954703	18.2377	4.03376	2.33371	5.27296	3.76027	9.64286	2	world_S1	Baseline	IPSL	winter
40.796	0.0921332	2.05002	1.9438	4.69969	3.88376	4.28571	3	world_S1	Baseline	IPSL	winter
0.600886	44.5026	1.62185	1.64863	3.9988	2.89173	6.60714	4	world_S1	Baseline	IPSL	winter
0.290958	1.22767	0.372808	0.369067	0.537395	0.506723	77.4492	1	world_S1	Baseline	MIR1	winter
0.704975	16.7838	3.84881	2.15815	5.05401	3.59709	11.0906	2	world_S1	Baseline	MIR1	winter
41.5412	0.271888	1.77816	1.85086	4.29772	3.25962	4.80591	3	world_S1	Baseline	MIR1	winter
1.11149	43.1579	1.37712	1.40063	3.2825	3.11731	6.65434	4	world_S1	Baseline	MIR1	winter
0.345605	1.47648	0.542443	0.556584	0.7656	0.661366	80.1431	1	world_S1	Baseline	MIR2	winter
0.822597	17.9187	4.57112	2.28309	5.7074	3.94021	8.76565	2	world_S1	Baseline	MIR2	winter
0.551254	43.8337	1.53009	1.19412	3.05465	2.46996	6.26118	3	world_S1	Baseline	MIR2	winter
40.1206	0.213324	1.80667	2.06322	4.83281	3.96489	4.83005	4	world_S1	Baseline	MIR2	winter
0.277434	1.38626	0.436591	0.539315	0.612055	0.480243	77.9174	1	world_S1	Baseline	MPI1	winter
0.778365	16.8928	3.81504	2.15104	5.1632	3.75937	11.1311	2	world_S1	Baseline	MPI1	winter
41.2761	0.128469	1.73822	1.86095	4.26705	3.7701	5.20646	3	world_S1	Baseline	MPI1	winter
0.498131	44.9107	1.54107	1.46445	3.74044	2.98729	5.74506	4	world_S1	Baseline	MPI1	winter
0.350931	1.56588	0.546298	0.546172	0.777878	0.626478	80.6798	1	world_S1	Baseline	MPI2	winter
0.832092	18.4837	4.36386	2.47018	5.92974	4.18359	8.22898	2	world_S1	Baseline	MPI2	winter
39.5486	0.169994	1.78922	1.61323	3.63141	3.024	5.00894	3	world_S1	Baseline	MPI2	winter
0.458661	45.1785	1.41576	1.43154	3.80228	3.22338	6.08229	4	world_S1	Baseline	MPI2	winter
0.340716	1.57502	0.488198	0.541732	0.799335	0.657378	80.5357	1	world_S1	Baseline	MTIE	winter
0.738017	18.6683	4.51936	2.2686	5.75285	4.14729	8.39286	2	world_S1	Baseline	MTIE	winter
40.0332	0.205027	1.72188	1.94383	4.57445	3.4725	5.71429	3	world_S1	Baseline	MTIE	winter
0.561979	45.3369	1.5061	1.44565	3.42962	3.00134	5.35714	4	world_S1	Baseline	MTIE	winter
0.324514	1.57838	0.502356	0.528217	0.754112	0.55261	79.6763	1	world_S1	Baseline	NESM	winter
0.682836	17.6407	4.16263	2.19345	5.65585	3.84669	9.17266	2	world_S1	Baseline	NESM	winter
40.3684	0.370982	1.74903	1.59571	4.62459	3.53788	4.31655	3	world_S1	Baseline	NESM	winter
0.818378	42.8277	1.45636	1.36205	3.39937	2.8565	6.83453	4	world_S1	Baseline	NESM	winter
0.254965	1.45825	0.405495	0.447635	0.634392	0.568314	79.0323	1	world_S1	Baseline	UKES	winter
0.96599	17.0163	4.11166	2.31175	5.63684	3.63938	10.2151	2	world_S1	Baseline	UKES	winter
40.4136	0.269314	1.60664	1.79018	4.38334	3.54142	5.19713	3	world_S1	Baseline	UKES	winter
0.802098	45.3759	1.51376	1.62803	3.67321	3.14056	5.55556	4	world_S1	Baseline	UKES	winter
1.04954	0.38513	0.193252	0.145118	0.219621	0.354574	67.3358	1	world_S3	Baseline	ACC1	winter
2.29011	0.688105	2.12337	1.99571	6.06386	4.9863	17.7007	2	world_S3	Baseline	ACC1	winter
17.7942	0.752438	2.70334	2.25098	5.42609	4.53097	10.5839	3	world_S3	Baseline	ACC1	winter
1.53298	11.3911	6.39347	3.67411	8.47466	6.47225	4.37956	4	world_S3	Baseline	ACC1	winter
1.00869	0.401942	0.198129	0.115561	0.136017	0.21918	64.2857	1	world_S3	Baseline	ACC2	winter
2.2693	0.772915	2.02387	2.05639	5.23915	4.74604	22.1612	2	world_S3	Baseline	ACC2	winter
18.7504	0.525365	2.67347	2.25983	5.21108	4.53902	10.2564	3	world_S3	Baseline	ACC2	winter
1.99729	15.0055	6.84652	3.79603	8.72938	6.57437	3.2967	4	world_S3	Baseline	ACC2	winter
1.01492	0.425168	0.183279	0.0828323	0.16082	0.374329	65.0183	1	world_S3	Baseline	BCCC	winter
2.40338	0.657643	2.20989	2.15383	6.0347	4.80634	20.5128	2	world_S3	Baseline	BCCC	winter
19.1227	0.867171	2.61833	2.13496	5.41502	4.53276	9.89011	3	world_S3	Baseline	BCCC	winter
1.84494	12.9208	6.633	3.68127	8.48943	6.53666	4.57875	4	world_S3	Baseline	BCCC	winter
1.15436	0.439888	0.18667	0.0859705	0.130191	0.380156	66.7276	1	world_S3	Baseline	Can1	winter
1.78422	0.815549	2.23656	2.14241	6.10297	4.96157	18.2815	2	world_S3	Baseline	Can1	winter
18.43	0.857298	2.63694	2.28894	5.57964	4.64989	11.1517	3	world_S3	Baseline	Can1	winter
1.63514	14.756	6.61767	3.59583	8.31034	6.49135	3.83912	4	world_S3	Baseline	Can1	winter
1.04233	0.438485	0.180241	0.12477	0.156459	0.296099	66.0584	1	world_S3	Baseline	Can2	winter
2.02497	0.862773	1.91286	1.89417	5.78461	4.94338	19.3431	2	world_S3	Baseline	Can2	winter
17.4655	0.827116	2.74308	2.30699	5.64781	4.75068	10.9489	3	world_S3	Baseline	Can2	winter
1.9511	14.1954	6.44241	3.85117	8.58101	6.65729	3.64964	4	world_S3	Baseline	Can2	winter
0.968452	0.390469	0.156797	0.120622	0.157633	0.30686	65.2727	1	world_S3	Baseline	CIES	winter
2.52158	0.725221	2.1301	2.05443	5.9305	4.9609	19.4545	2	world_S3	Baseline	CIES	winter
19.06	0.835238	2.49314	2.14814	5.28833	4.59264	10.5455	3	world_S3	Baseline	CIES	winter
1.49983	12.931	6.24175	3.47079	8.3821	6.48244	4.72727	4	world_S3	Baseline	CIES	winter
1.13285	0.381791	0.144805	0.0940285	0.113373	0.245168	64.7601	1	world_S3	Baseline	CMCS	winter
2.07411	0.774773	1.94978	2.05914	5.36918	4.8872	19.9262	2	world_S3	Baseline	CMCS	winter
18.4363	0.765806	2.67727	2.23697	5.48318	4.72823	10.7011	3	world_S3	Baseline	CMCS	winter
1.66998	12.8757	6.73925	3.48738	8.72865	6.67684	4.61255	4	world_S3	Baseline	CMCS	winter
1.14933	0.392924	0.191912	0.131491	0.169913	0.396823	67.4589	1	world_S3	Baseline	CNR1	winter
2.07627	0.69673	2.13608	2.15264	6.35449	4.91379	18.0987	2	world_S3	Baseline	CNR1	winter
17.8322	0.835461	2.50969	2.30672	5.66009	4.83938	10.2377	3	world_S3	Baseline	CNR1	winter
1.82563	13.3983	6.58863	3.99567	8.30554	6.47856	4.20475	4	world_S3	Baseline	CNR1	winter
1.00063	0.37808	0.145384	0.124068	0.124265	0.294525	63.5531	1	world_S3	Baseline	CNR2	winter
2.46449	0.686101	2.14103	1.99674	5.78005	4.71529	20.8791	2	world_S3	Baseline	CNR2	winter
19.0425	0.617882	2.80578	2.30294	5.12141	4.67938	10.4396	3	world_S3	Baseline	CNR2	winter
1.78238	11.8491	6.57816	3.66999	8.22984	6.27266	5.12821	4	world_S3	Baseline	CNR2	winter
1.0077	0.394347	0.216904	0.133873	0.135921	0.283914	64.5872	1	world_S3	Baseline	CNR3	winter
2.67508	0.700344	2.10582	2.06245	5.66517	4.66318	20.7339	2	world_S3	Baseline	CNR3	winter
19.1202	0.732674	2.44502	2.15718	5.298	4.48665	9.90826	3	world_S3	Baseline	CNR3	winter
1.89449	11.7103	6.2718	3.47396	7.89331	6.42431	4.77064	4	world_S3	Baseline	CNR3	winter
1.03049	0.43115	0.199029	0.113786	0.166686	0.31278	66.2409	1	world_S3	Baseline	ECE1	winter
2.19977	0.575606	2.11277	2.0289	6.05746	5.03579	19.1606	2	world_S3	Baseline	ECE1	winter
18.0029	0.74024	2.55986	2.27742	5.30909	4.57129	10.5839	3	world_S3	Baseline	ECE1	winter
2.42843	15.298	6.51426	3.89099	8.37249	6.28273	4.0146	4	world_S3	Baseline	ECE1	winter
1.07133	0.395524	0.178812	0.101582	0.17596	0.408998	66.8488	1	world_S3	Baseline	ECE2	winter
1.9996	1.06495	2.3982	2.3836	6.37584	5.23313	18.3971	2	world_S3	Baseline	ECE2	winter
18.3825	0.640975	2.81166	2.30118	5.35664	4.68283	10.929	3	world_S3	Baseline	ECE2	winter
2.33291	14.85	6.60578	3.8798	8.79721	6.59674	3.82514	4	world_S3	Baseline	ECE2	winter
1.13324	0.408702	0.184747	0.113991	0.220542	0.498947	68.0734	1	world_S3	Baseline	FGOA	winter
1.79308	0.700583	2.43285	2.32085	6.42786	5.09864	17.4312	2	world_S3	Baseline	FGOA	winter
17.9111	0.706958	2.68312	2.27742	5.57574	4.63682	10.6422	3	world_S3	Baseline	FGOA	winter
2.07591	14.5575	6.81137	3.80059	8.63364	6.64768	3.85321	4	world_S3	Baseline	FGOA	winter
1.12176	0.419866	0.225593	0.137133	0.178965	0.364461	67.5875	1	world_S3	Baseline	GFD1	winter
2.00713	0.593911	2.20264	2.20573	6.34092	4.91019	18.0479	2	world_S3	Baseline	GFD1	winter
18.3838	0.825718	2.74729	2.26609	5.50235	4.66435	10.4972	3	world_S3	Baseline	GFD1	winter
1.85408	13.7489	6.79322	3.74979	8.575	6.53612	3.8674	4	world_S3	Baseline	GFD1	winter
0.929361	0.43532	0.179094	0.0932499	0.153786	0.261609	64.8352	1	world_S3	Baseline	GFD2	winter
2.43495	0.58156	2.11771	1.98028	5.49041	4.87442	19.9634	2	world_S3	Baseline	GFD2	winter
18.5951	0.650364	2.60407	2.18966	5.13593	4.66829	10.4396	3	world_S3	Baseline	GFD2	winter
1.71476	12.6751	6.4023	3.61074	8.06533	6.14575	4.7619	4	world_S3	Baseline	GFD2	winter
1.09668	0.3428	0.190894	0.129898	0.178139	0.285592	67.3993	1	world_S3	Baseline	GISS	winter
2.28678	0.87317	2.35239	2.32571	6.11567	5.1253	18.8645	2	world_S3	Baseline	GISS	winter
19.6611	0.675766	2.60043	2.09801	5.49907	4.53814	9.70696	3	world_S3	Baseline	GISS	winter
2.39135	13.4838	6.4306	3.68419	8.64983	6.50958	4.0293	4	world_S3	Baseline	GISS	winter
1.1508	0.389151	0.140712	0.0818213	0.150119	0.318694	65.1376	1	world_S3	Baseline	HadG	winter
1.94696	0.760965	2.01502	2.21502	5.97073	4.98711	19.4495	2	world_S3	Baseline	HadG	winter
18.0524	0.939476	2.47553	2.14688	5.36375	4.4879	11.0092	3	world_S3	Baseline	HadG	winter
1.76581	13.3467	6.41784	3.80758	8.56822	6.57745	4.40367	4	world_S3	Baseline	HadG	winter
1.18844	0.429127	0.153204	0.119229	0.173752	0.368339	66.7279	1	world_S3	Baseline	INM1	winter
1.88723	0.808924	2.19942	2.24967	5.87675	5.15446	18.9338	2	world_S3	Baseline	INM1	winter
18.9148	0.67944	2.70225	2.33845	5.25024	4.55979	10.4779	3	world_S3	Baseline	INM1	winter
2.14021	14.0673	6.62816	3.88452	8.44193	6.3851	3.86029	4	world_S3	Baseline	INM1	winter
1.12724	0.405515	0.184419	0.121365	0.144644	0.343347	65.6364	1	world_S3	Baseline	INM2	winter
1.92979	0.739488	2.28799	2.1192	5.90767	4.91959	19.4545	2	world_S3	Baseline	INM2	winter
18.4672	0.8706	2.68921	2.21689	5.61461	4.63641	10.5455	3	world_S3	Baseline	INM2	winter
1.83668	13.5817	6.65593	3.7874	8.41429	6.53159	4.36364	4	world_S3	Baseline	INM2	winter
1.23518	0.402656	0.18963	0.119608	0.149938	0.451785	66.2409	1	world_S3	Baseline	IPSL	winter
1.91346	0.847538	2.11251	2.20208	6.00392	4.762	19.3431	2	world_S3	Baseline	IPSL	winter
18.7286	0.767952	2.49763	2.17483	5.60484	4.5806	10.4015	3	world_S3	Baseline	IPSL	winter
1.63291	13.9343	6.38464	3.74399	8.82924	6.53937	4.0146	4	world_S3	Baseline	IPSL	winter
1.06601	0.435867	0.158746	0.13258	0.182586	0.400723	66.9118	1	world_S3	Baseline	MIR1	winter
1.70419	1.05731	2.39277	2.25752	6.11025	5.08713	18.3824	2	world_S3	Baseline	MIR1	winter
17.971	0.703408	2.45858	2.07961	5.1767	4.65158	11.5809	3	world_S3	Baseline	MIR1	winter
2.13897	15.0462	6.75718	3.81508	8.65165	6.5961	3.125	4	world_S3	Baseline	MIR1	winter
1.0754	0.416747	0.236043	0.105047	0.180028	0.409568	66.1202	1	world_S3	Baseline	MIR2	winter
1.84807	0.947167	2.45788	2.27888	6.62331	5.00626	20.5829	2	world_S3	Baseline	MIR2	winter
18.3215	0.827005	2.50466	2.26141	5.29735	4.39702	10.5647	3	world_S3	Baseline	MIR2	winter
2.38048	15.5363	6.86244	3.82396	8.20344	6.41273	2.73224	4	world_S3	Baseline	MIR2	winter
1.01366	0.456109	0.219552	0.0945447	0.187496	0.439655	66.1172	1	world_S3	Baseline	MPI1	winter
1.98964	0.576393	2.25801	2.27264	6.27403	4.95904	18.4982	2	world_S3	Baseline	MPI1	winter
18.5473	0.906239	2.44419	2.22093	5.31119	4.66268	11.1722	3	world_S3	Baseline	MPI1	winter
1.84732	14.0939	6.34829	3.80406	8.51528	6.60502	4.21245	4	world_S3	Baseline	MPI1	winter
1.06458	0.454007	0.196632	0.138518	0.14605	0.365357	65.7509	1	world_S3	Baseline	MPI2	winter
1.93919	0.759536	2.36549	2.24456	6.13335	5.11569	20.1465	2	world_S3	Baseline	MPI2	winter
18.0613	0.65585	2.75759	2.25062	5.46954	4.35813	10.6227	3	world_S3	Baseline	MPI2	winter
2.08826	15.8671	6.77223	3.74476	8.20972	6.47467	3.47985	4	world_S3	Baseline	MPI2	winter
0.984101	0.397582	0.207231	0.105204	0.131052	0.258173	62.7993	1	world_S3	Baseline	MTIE	winter
2.10959	0.741678	2.02091	2.11075	5.43702	4.88997	22.2836	2	world_S3	Baseline	MTIE	winter
18.1777	0.650642	2.55325	2.322	5.12682	4.6263	11.2339	3	world_S3	Baseline	MTIE	winter
1.93137	13.7443	6.62404	3.70971	8.48583	6.49761	3.68324	4	world_S3	Baseline	MTIE	winter
1.08398	0.425635	0.196378	0.0866732	0.135817	0.374859	66.1792	1	world_S3	Baseline	NESM	winter
1.90811	0.643136	2.23303	2.2572	6.16079	4.79966	19.1956	2	world_S3	Baseline	NESM	winter
18.9148	0.650051	2.68503	2.2495	5.46638	4.5221	10.6033	3	world_S3	Baseline	NESM	winter
1.88518	14.3846	6.10491	3.8894	8.63607	6.50477	4.02194	4	world_S3	Baseline	NESM	winter
1.09047	0.367576	0.194567	0.148415	0.239584	0.359357	67.9487	1	world_S3	Baseline	UKES	winter
2.06797	1.0551	2.30538	2.18363	6.1373	5.26641	18.1319	2	world_S3	Baseline	UKES	winter
18.2052	0.689924	2.6855	2.3621	5.51305	4.87176	10.4396	3	world_S3	Baseline	UKES	winter
1.53217	14.8029	6.7302	3.86584	8.81919	6.62832	3.47985	4	world_S3	Baseline	UKES	winter
0.926608	0.949727	0.568528	0.548368	1.11898	1.02079	82.6908	1	world	Baseline	all	winter
1.08373	16.0499	4.83756	2.70485	6.2855	4.59772	7.15316	2	world	Baseline	all	winter
26.7685	0.541923	2.3617	2.09964	5.04881	4.24853	7.05251	3	world	Baseline	all	winter
0.772208	44.2458	1.44613	1.40372	3.4784	2.94004	3.10351	4	world	Baseline	all	winter
0.0770842	0.0855455	0.187838	0.0906994	0.101447	0.112056	78.75	1	world_S1	2040s	ACC1	spring
4.37557	0.532847	0.522363	0.477785	0.209147	0.398942	7.5	2	world_S1	2040s	ACC1	spring
0.779492	0.4575	1.53859	2.24201	4.25081	2.46283	8.54167	3	world_S1	2040s	ACC1	spring
1.80012	0.459945	4.40113	5.44458	15.2642	9.2268	5.20833	4	world_S1	2040s	ACC1	spring
0.216242	0.0627303	0.137848	0.0627762	0.0960693	0.097314	83.8542	1	world_S1	2040s	ACC2	spring
0.694982	0.182375	1.06667	1.70988	3.041	2.3359	10.7292	2	world_S1	2040s	ACC2	spring
4.83302	7.09677	1.65049	1.11546	0.663607	0.460224	1.35417	3	world_S1	2040s	ACC2	spring
1.1623	0.177419	4.37517	4.31407	15.4389	10.0437	4.0625	4	world_S1	2040s	ACC2	spring
0.229429	0.051969	0.192101	0.109127	0.182302	0.098507	86.4583	1	world_S1	2040s	BCCC	spring
0.546991	0.10109	1.81733	2.68591	4.21775	2.89028	6.97917	2	world_S1	2040s	BCCC	spring
1.04637	6.57161	4.64263	0.913434	0	0.058072	1.45833	3	world_S1	2040s	BCCC	spring
1.87917	0.321592	4.32327	5.52771	15.7681	8.98918	5.10417	4	world_S1	2040s	BCCC	spring
0.205028	0.101996	0.187645	0.0740906	0.0792506	0.171329	76.3542	1	world_S1	2040s	Can1	spring
1.15236	0.957804	1.69286	1.49802	3.15392	1.32537	13.3333	2	world_S1	2040s	Can1	spring
1.03243	0.527676	1.83706	3.04236	8.16977	6.28772	4.47917	3	world_S1	2040s	Can1	spring
1.46731	0.314029	4.49683	4.87737	15.59	12.0808	5.83333	4	world_S1	2040s	Can1	spring
0.297002	0.116862	0.120728	0.103349	0.0866858	0.123363	75.625	1	world_S1	2040s	Can2	spring
1.16324	0.501779	1.33113	1.25833	2.55722	2.3382	14.5833	2	world_S1	2040s	Can2	spring
1.07439	0.323403	3.19626	2.6186	9.47519	5.65628	4.6875	3	world_S1	2040s	Can2	spring
3.55655	0.19146	3.72138	4.66307	16.2504	11.6103	5.10417	4	world_S1	2040s	Can2	spring
0.0808597	0.0434007	0.144898	0.0531828	0.072365	0.084205	81.5433	1	world_S1	2040s	CIES	spring
5.1734	0.71058	0.481989	0.359856	0.225273	0.347316	5.52659	2	world_S1	2040s	CIES	spring
0.611448	0.223429	1.3429	2.52045	3.57531	1.6054	8.34202	3	world_S1	2040s	CIES	spring
1.90696	0.202111	3.28347	5.27499	14.9938	5.7556	4.58811	4	world_S1	2040s	CIES	spring
0.212373	0.0892402	0.123673	0.0373926	0.111562	0.0692734	85	1	world_S1	2040s	CMCS	spring
0.6602	0.245018	1.32503	1.80824	2.34342	2.08454	10.625	2	world_S1	2040s	CMCS	spring
0.873316	0.244627	2.6969	5.04355	11.6914	2.02462	1.97917	3	world_S1	2040s	CMCS	spring
1.63459	0.163203	4.3697	4.48366	15.5996	11.6129	2.39583	4	world_S1	2040s	CMCS	spring
0.239602	0.0509178	0.0652236	0.0728009	0.108115	0.100933	78.7056	1	world_S1	2040s	CNR1	spring
0.926349	0.987807	4.02904	1.33379	0.770966	0.968866	6.88935	2	world_S1	2040s	CNR1	spring
1.17209	0.0953301	0.657658	1.23657	3.87776	2.90359	9.1858	3	world_S1	2040s	CNR1	spring
1.81316	0.431951	4.70381	5.10628	15.0692	8.06468	5.21921	4	world_S1	2040s	CNR1	spring
0.123371	0.0725465	0.12161	0.0903124	0.160136	0.133456	80.625	1	world_S1	2040s	CNR2	spring
3.91971	2.13407	1.23574	0.522422	0.150163	0.431301	6.14583	2	world_S1	2040s	CNR2	spring
1.05519	0.314295	1.72005	2.69397	5.06197	3.18868	8.4375	3	world_S1	2040s	CNR2	spring
1.32282	0.499008	4.14397	4.78987	15.7599	9.15191	4.79167	4	world_S1	2040s	CNR2	spring
0.0412326	0.0710806	0.12072	0.0973906	0.136776	0.147141	77.7083	1	world_S1	2040s	CNR3	spring
3.47986	0.665104	0.157644	0.264154	0.190728	0.35316	8.125	2	world_S1	2040s	CNR3	spring
1.2914	0.222314	1.19335	2.3496	4.365	3.26245	8.33333	3	world_S1	2040s	CNR3	spring
1.55177	0.432697	3.92428	5.20623	16.022	9.3771	5.83333	4	world_S1	2040s	CNR3	spring
0.0856095	0.140557	0.126785	0.0970822	0.182291	0.173183	77.1875	1	world_S1	2040s	ECE1	spring
4.32504	0.822162	0.853241	0.729466	0.284631	0.497705	7.29167	2	world_S1	2040s	ECE1	spring
1.45047	0.532864	1.25569	1.85009	4.54192	3.6363	9.58333	3	world_S1	2040s	ECE1	spring
2.29011	0.461719	4.60997	5.42733	16.1984	10.0924	5.9375	4	world_S1	2040s	ECE1	spring
0.318233	0.112651	0.112638	0.057681	0.0921397	0.108106	78.2292	1	world_S1	2040s	ECE2	spring
0.745519	0.201656	1.85171	1.61192	2.59883	1.52243	14.8958	2	world_S1	2040s	ECE2	spring
2.27077	0.0868225	2.93406	2.33812	8.76403	6.18177	3.02083	3	world_S1	2040s	ECE2	spring
1.79196	0.681002	4.51235	6.39124	17.4917	8.95299	3.85417	4	world_S1	2040s	ECE2	spring
0.0859885	0.0953894	0.138865	0.0489143	0.100445	0.0860844	79.1667	1	world_S1	2040s	FGOA	spring
3.96867	0.588802	0.914247	0.63882	0.219771	0.384472	7.08333	2	world_S1	2040s	FGOA	spring
0.285182	0.145137	1.28378	1.39847	3.03603	3.60385	8.64583	3	world_S1	2040s	FGOA	spring
0.979298	0.155914	3.18152	4.96453	14.5759	7.76254	5.10417	4	world_S1	2040s	FGOA	spring
0.21118	0.115764	0.180664	0.0548387	0.0868206	0.0876231	81.6667	1	world_S1	2040s	GFD1	spring
1.07196	0.573242	0.988564	1.46419	2.69548	1.80972	11.7708	2	world_S1	2040s	GFD1	spring
0.856619	0.172413	3.11989	2.61051	8.75894	6.25932	2.39583	3	world_S1	2040s	GFD1	spring
1.59273	0.413604	4.52045	5.70728	16.9522	11.0352	4.16667	4	world_S1	2040s	GFD1	spring
0.0923604	0.0473796	0.147524	0.0914682	0.0950218	0.177781	77.7083	1	world_S1	2040s	GFD2	spring
3.98119	1.59219	1.13683	0.514976	0.420756	0.218984	6.14583	2	world_S1	2040s	GFD2	spring
0.676142	0.340266	1.23327	1.44985	3.72432	2.10761	11.0417	3	world_S1	2040s	GFD2	spring
1.14799	0.297092	3.95703	4.99689	14.5099	8.75718	5.10417	4	world_S1	2040s	GFD2	spring
0.189816	0.0920736	0.116205	0.0594359	0.0508206	0.065015	80.5208	1	world_S1	2040s	GISS	spring
0.729478	0.605298	1.13145	1.35926	2.32828	2.0103	13.125	2	world_S1	2040s	GISS	spring
0.586254	0.237026	2.30338	3.58904	9.72833	5.13721	3.02083	3	world_S1	2040s	GISS	spring
1.20853	0.440171	4.59251	5.52154	17.1646	10.2572	3.33333	4	world_S1	2040s	GISS	spring
0.193863	0.125025	0.191545	0.0948002	0.142807	0.160717	85.3125	1	world_S1	2040s	HadG	spring
0.601108	0.272433	1.22598	1.51495	4.73589	1.98065	6.5625	2	world_S1	2040s	HadG	spring
8.78287	2.9441	1.17793	1.06384	0.444792	0.214551	2.39583	3	world_S1	2040s	HadG	spring
1.94226	0.394943	5.26413	4.5378	15.4153	11.236	5.72917	4	world_S1	2040s	HadG	spring
0.255386	0.0700375	0.117316	0.0588157	0.0684171	0.072922	83.7331	1	world_S1	2040s	INM1	spring
0.652814	0.272319	1.66256	1.30014	2.59775	1.8868	11.4703	2	world_S1	2040s	INM1	spring
1.15246	0.331868	3.48431	3.9952	13.831	4.25006	2.18978	3	world_S1	2040s	INM1	spring
1.31954	0.256936	4.21627	3.7728	16.067	12.0175	2.60688	4	world_S1	2040s	INM1	spring
0.230828	0.0461302	0.103914	0.0743245	0.116111	0.0692287	84.8958	1	world_S1	2040s	INM2	spring
0.704551	0.22836	0.657231	1.61621	4.00373	2.41499	6.5625	2	world_S1	2040s	INM2	spring
2.36223	2.05003	4.32053	1.27137	0.191625	0.728755	3.75	3	world_S1	2040s	INM2	spring
1.38063	0.19871	4.86827	5.00331	14.9728	10.14	4.79167	4	world_S1	2040s	INM2	spring
0.0831225	0.0538608	0.0846017	0.0600473	0.0693544	0.158504	79.5833	1	world_S1	2040s	IPSL	spring
3.15895	1.08113	1.3518	0.529779	0.141461	0.893588	7.8125	2	world_S1	2040s	IPSL	spring
0.917768	0.144487	0.930155	1.66968	4.34221	1.73924	8.4375	3	world_S1	2040s	IPSL	spring
1.45389	0.0665116	3.96947	4.47641	14.1291	9.8062	4.16667	4	world_S1	2040s	IPSL	spring
0.0791305	0.0487005	0.102352	0.0942361	0.122916	0.0803443	78.9583	1	world_S1	2040s	MIR1	spring
2.74833	0.722277	1.867	0.596956	0.167078	0.434066	8.95833	2	world_S1	2040s	MIR1	spring
0.28412	0.181953	0.927158	1.57117	4.08359	2.63233	8.125	3	world_S1	2040s	MIR1	spring
1.58249	0.375357	4.95411	4.64936	15.5277	8.78913	3.95833	4	world_S1	2040s	MIR1	spring
0.0804469	0.0903283	0.153655	0.155601	0.246251	0.187251	86.5625	1	world_S1	2040s	MIR2	spring
4.0527	0.172896	0.661933	0.690634	0.862443	0.447222	6.45833	2	world_S1	2040s	MIR2	spring
1.36352	0.397195	1.18834	2.45958	6.18971	8.07171	3.54167	3	world_S1	2040s	MIR2	spring
1.2991	0.630117	3.53448	5.67926	16.6338	8.11807	3.4375	4	world_S1	2040s	MIR2	spring
0.075051	0.0401834	0.113023	0.0970394	0.126921	0.108908	77.9787	1	world_S1	2040s	MPI1	spring
4.29623	1.0446	0.750302	0.333796	0.214628	0.116959	6.91489	2	world_S1	2040s	MPI1	spring
0.819356	0.288125	1.48781	2.10697	3.39789	2.02884	10.5319	3	world_S1	2040s	MPI1	spring
1.76813	0.411892	5.13574	5.18597	15.07	7.95024	4.57447	4	world_S1	2040s	MPI1	spring
0.0572668	0.0425876	0.144327	0.0776538	0.134613	0.10558	78.8542	1	world_S1	2040s	MPI2	spring
3.04058	1.16166	1.41674	0.37615	0.240802	0.287446	8.125	2	world_S1	2040s	MPI2	spring
0.936946	0.329575	1.43438	1.88359	4.02808	3.15707	8.125	3	world_S1	2040s	MPI2	spring
1.54799	0.229335	3.92979	5.19753	15.4357	7.82475	4.89583	4	world_S1	2040s	MPI2	spring
0.280698	0.133777	0.134776	0.0487515	0.123914	0.0813666	81.0417	1	world_S1	2040s	MTIE	spring
0.66223	0.222566	2.03361	2.55766	0.926986	3.1756	7.8125	2	world_S1	2040s	MTIE	spring
0.61518	0.260024	0.828931	0.72607	5.46631	2.01337	6.77083	3	world_S1	2040s	MTIE	spring
1.4461	0.29314	3.59044	5.07238	16.2602	9.18028	4.375	4	world_S1	2040s	MTIE	spring
0.121127	0.083169	0.151435	0.0754115	0.0725764	0.129665	81.3542	1	world_S1	2040s	NESM	spring
5.26834	0.615693	0.779962	0.531209	0.562049	0.301962	5.9375	2	world_S1	2040s	NESM	spring
0.422043	0.290251	1.43609	1.8914	3.32196	1.06164	8.85417	3	world_S1	2040s	NESM	spring
2.00187	0	3.25553	4.40467	13.3878	9.49484	3.85417	4	world_S1	2040s	NESM	spring
0.0389663	0.0571645	0.166624	0.0954606	0.14629	0.132199	81.8471	1	world_S1	2040s	UKES	spring
3.46972	0.294577	0.270185	0.320782	0.277545	0.287441	9.12951	2	world_S1	2040s	UKES	spring
0.963473	0.18548	1.15152	2.35516	6.54532	4.69656	4.56476	3	world_S1	2040s	UKES	spring
1.98021	0.473431	4.95602	4.92083	17.123	12.1578	4.4586	4	world_S1	2040s	UKES	spring
0.0732186	0.101834	0.0542332	0.0545552	0.0838173	0.0468496	87.3958	1	world_S3	2040s	ACC1	spring
4.16444	0.0994918	0.384802	0.405343	0.381801	0.167743	7.91667	2	world_S3	2040s	ACC1	spring
0.245272	0.411523	1.06727	0.291196	0.39696	4.82028	2.8125	3	world_S3	2040s	ACC1	spring
1.81146	0.528905	2.32287	3.7835	7.6601	2.88307	1.875	4	world_S3	2040s	ACC1	spring
0.0496269	0.0803747	0.0608633	0.061876	0.0332911	0.0228922	89.0625	1	world_S3	2040s	ACC2	spring
3.82011	0.247183	0.450026	0.297313	0.400377	0.180189	6.45833	2	world_S3	2040s	ACC2	spring
0.156818	0.0317965	0.372605	0.839095	2.10055	3.39801	3.85417	3	world_S3	2040s	ACC2	spring
3.34544	0	2.75928	4.18402	12.9225	6.00377	0.625	4	world_S3	2040s	ACC2	spring
0.0986336	0.0813178	0.0562206	0.0478495	0.0900731	0.0433024	87.9167	1	world_S3	2040s	BCCC	spring
4.98401	0.0181422	0.0754637	0.206878	0.387795	0.230916	5.52083	2	world_S3	2040s	BCCC	spring
0.445641	0.196262	0.280826	0.446789	0.716217	4.21067	4.58333	3	world_S3	2040s	BCCC	spring
2.12533	0.305601	2.15785	3.86974	8.9935	2.79051	1.97917	4	world_S3	2040s	BCCC	spring
0.0488799	0.0563822	0.10858	0.0712034	0.0986079	0.193401	85.625	1	world_S3	2040s	Can1	spring
3.55969	0.323432	0.293607	0.105107	0.40659	0.700086	9.0625	2	world_S3	2040s	Can1	spring
0.116959	9.127	1.25327	0.246914	1.43211	0.555556	1.875	3	world_S3	2040s	Can1	spring
0.980997	0.234213	1.79479	3.14735	7.88578	3.22103	3.4375	4	world_S3	2040s	Can1	spring
0.0691841	0.0627851	0.136849	0.102741	0.111884	0.115987	88.75	1	world_S3	2040s	Can2	spring
3.8991	0.33559	0.763734	0.40202	0.48937	0.475498	7.1875	2	world_S3	2040s	Can2	spring
0	8.59187	0.93509	0	0	0	0.729167	3	world_S3	2040s	Can2	spring
2.58568	0.91207	2.4211	2.35481	7.50449	3.30162	3.33333	4	world_S3	2040s	Can2	spring
0.0300335	0.0226207	0.0430255	0.0401113	0.0392486	0.0497491	86.875	1	world_S3	2040s	CIES	spring
3.41459	0.0247574	0.0906345	0.162459	0.178421	0.0766607	8.02083	2	world_S3	2040s	CIES	spring
0.92389	0.0436816	0.667386	0.737898	1.91983	4.63975	4.47917	3	world_S3	2040s	CIES	spring
0	9.16511	1.05835	0	0	0	0.625	4	world_S3	2040s	CIES	spring
0.0492321	0.0575962	0.0441879	0.044861	0.0435224	0.0364117	89.375	1	world_S3	2040s	CMCS	spring
3.29485	0.0152695	0.170842	0.523533	0.446825	0.0529423	6.14583	2	world_S3	2040s	CMCS	spring
0.638744	0.784713	1.91527	0.955639	1.51548	2.92011	3.33333	3	world_S3	2040s	CMCS	spring
2.322	0	2.25139	3.10371	9.41167	4.13487	1.14583	4	world_S3	2040s	CMCS	spring
0.0592433	0.116382	0.071839	0.0861417	0.102738	0.0640608	87.6042	1	world_S3	2040s	CNR1	spring
4.10311	0.22605	0.218523	0.293716	0.531658	0.0340868	6.35417	2	world_S3	2040s	CNR1	spring
0.894954	0.179619	1.24862	1.27941	2.23172	5.86076	4.47917	3	world_S3	2040s	CNR1	spring
1.05892	0.804635	3.18193	4.08773	12.726	5.71804	1.5625	4	world_S3	2040s	CNR1	spring
0.0558871	0.034357	0.0628696	0.0396201	0.0993066	0.13333	87.2917	1	world_S3	2040s	CNR2	spring
3.84757	0.145729	0.425842	0.327029	0.516512	0.772	8.64583	2	world_S3	2040s	CNR2	spring
0.173611	9.8046	1.23864	0	0.524527	0	0.625	3	world_S3	2040s	CNR2	spring
1.33009	0.228386	1.56528	3.72389	8.48187	3.38163	3.4375	4	world_S3	2040s	CNR2	spring
0.0870049	0.122395	0.0831721	0.0654507	0.102067	0.0554013	88.961	1	world_S3	2040s	CNR3	spring
5.05783	0.121888	0.576172	0.294857	0.45309	0.0817851	4.7619	2	world_S3	2040s	CNR3	spring
0.388059	0.111823	0.458081	0.624544	0.87138	4.78797	4.54545	3	world_S3	2040s	CNR3	spring
1.78676	0.451115	3.782	4.3228	12.131	4.68608	1.7316	4	world_S3	2040s	CNR3	spring
0.095071	0.100478	0.0711243	0.107595	0.129607	0.0396486	88.3333	1	world_S3	2040s	ECE1	spring
5.47218	0.127782	0.801587	0.699631	0.714646	0.172317	6.77083	2	world_S3	2040s	ECE1	spring
0.29494	0.0633754	1.26107	0.740021	1.01743	5.12454	3.64583	3	world_S3	2040s	ECE1	spring
0.712277	0.0757576	3.78477	4.51925	13.1117	5.51715	1.25	4	world_S3	2040s	ECE1	spring
0.0924516	0.118252	0.0998087	0.0554932	0.103799	0.0326186	87.1875	1	world_S3	2040s	ECE2	spring
4.86455	0.123527	0.756733	0.514574	0.204187	0.446957	6.04167	2	world_S3	2040s	ECE2	spring
0.46318	0.191145	0.89371	0.773732	0.913915	3.9919	4.89583	3	world_S3	2040s	ECE2	spring
4.35716	0.324403	2.57138	3.80774	9.78314	1.89232	1.875	4	world_S3	2040s	ECE2	spring
0.0413841	0.0776562	0.0469775	0.0776565	0.113199	0.0490137	86.3542	1	world_S3	2040s	FGOA	spring
3.5923	0	0.235432	0.139098	0.263895	0.073321	7.08333	2	world_S3	2040s	FGOA	spring
0.133621	0.538749	0.21282	0.231258	0.486224	4.79985	4.47917	3	world_S3	2040s	FGOA	spring
1.21537	0	2.84296	2.85798	11.3206	7.326	2.08333	4	world_S3	2040s	FGOA	spring
0.0376871	0.0734346	0.0716356	0.059187	0.0848998	0.055658	86.9792	1	world_S3	2040s	GFD1	spring
4.25998	0.364542	0.400761	0.271689	0.27651	0.101101	7.08333	2	world_S3	2040s	GFD1	spring
0.697604	0.155865	0.537839	0.456211	0.829815	5.02148	3.54167	3	world_S3	2040s	GFD1	spring
1.24055	0.365656	2.6387	3.32891	11.0668	3.50626	2.39583	4	world_S3	2040s	GFD1	spring
0.0452338	0.118213	0.0658835	0.0561535	0.0887161	0.0476533	85.7745	1	world_S3	2040s	GFD2	spring
3.52243	0.172599	0.301445	0.2765	0.526482	0.153486	9.37829	2	world_S3	2040s	GFD2	spring
0.609417	0	0.222495	0.268357	0.450858	4.8226	4.42571	3	world_S3	2040s	GFD2	spring
0.961538	0	2.30217	2.79379	12.8556	5.85127	0.421496	4	world_S3	2040s	GFD2	spring
0.039951	0.0650787	0.0642539	0.0632137	0.0773619	0.0391207	86.3542	1	world_S3	2040s	GISS	spring
3.7452	0.171375	0.418893	0.206781	0.224382	0.117243	8.75	2	world_S3	2040s	GISS	spring
0.2646	0.0880566	0.485337	0.640782	1.22272	4.48572	3.64583	3	world_S3	2040s	GISS	spring
1.86823	0.28695	3.46878	5.12059	10.3013	2.32399	1.25	4	world_S3	2040s	GISS	spring
0.0445874	0.0566789	0.0670398	0.0615391	0.0835633	0.157057	89.5833	1	world_S3	2040s	HadG	spring
3.92874	0.167777	0.554035	0.318757	0.488481	0.32011	8.02083	2	world_S3	2040s	HadG	spring
0.416667	7.48306	1.46229	0	0.108696	0	1.04167	3	world_S3	2040s	HadG	spring
0.450378	0.0938086	1.6594	2.92877	9.92682	4.26507	1.35417	4	world_S3	2040s	HadG	spring
0.0512002	0.0786204	0.0556533	0.0442887	0.0664432	0.0276405	87.9167	1	world_S3	2040s	INM1	spring
3.47112	0.0877526	0.252111	0.25537	0.27124	0.0476974	6.66667	2	world_S3	2040s	INM1	spring
0.433188	0.288896	0.128292	0.142893	0.239193	3.82901	3.95833	3	world_S3	2040s	INM1	spring
0.526512	0.0632111	1.80776	3.28926	5.27835	3.65821	1.45833	4	world_S3	2040s	INM1	spring
0.235613	0.04382	0.0370925	0.027209	0.0532906	0.0442537	94.1667	1	world_S3	2040s	INM2	spring
0.396654	0.0253036	0.168658	0.313694	0.553665	5.09229	3.95833	2	world_S3	2040s	INM2	spring
0	9.15422	0.291545	0	0	0	0.729167	3	world_S3	2040s	INM2	spring
0.985999	0.296413	3.35872	4.13777	8.52344	4.47067	1.14583	4	world_S3	2040s	INM2	spring
0.029653	0.0526969	0.0468605	0.0441541	0.0558179	0.144015	88.4375	1	world_S3	2040s	IPSL	spring
3.08546	0.232462	0.42865	0.335851	0.239052	0.139787	6.45833	2	world_S3	2040s	IPSL	spring
1.05301	0.108666	0.850665	1.9186	5.1814	1.37231	3.85417	3	world_S3	2040s	IPSL	spring
0.430645	0.397562	3.1497	4.0456	12.568	7.6849	1.25	4	world_S3	2040s	IPSL	spring
0.0472688	0.103348	0.0571595	0.0627063	0.0483384	0.0516672	87.1875	1	world_S3	2040s	MIR1	spring
3.69604	0.0561091	0.0958388	0.0983768	0.0501343	0.0741272	5.9375	2	world_S3	2040s	MIR1	spring
0.470595	0.0294724	0.410506	0.593651	1.14065	5.16651	4.0625	3	world_S3	2040s	MIR1	spring
1.40957	0.205048	1.74744	2.79408	7.02055	1.03478	2.8125	4	world_S3	2040s	MIR1	spring
0.100119	0.0785035	0.0581957	0.0376078	0.0612265	0.0276312	89.6875	1	world_S3	2040s	MIR2	spring
0.251037	0.0358038	0.580278	0.541648	0.949668	3.63567	5.10417	2	world_S3	2040s	MIR2	spring
5.1571	0.0482375	0.0722322	0.40882	0.344408	0.100167	4.16667	3	world_S3	2040s	MIR2	spring
0.105263	0.25	2.65583	4.2923	10.7369	7.23867	1.04167	4	world_S3	2040s	MIR2	spring
0.039242	0.110961	0.0760726	0.0584228	0.0797566	0.0380763	86.9792	1	world_S3	2040s	MPI1	spring
3.07137	0.182971	0.319084	0.573383	1.10082	0.154507	8.22917	2	world_S3	2040s	MPI1	spring
0.559911	0.135473	0.358426	0.107277	0.584014	5.31359	4.0625	3	world_S3	2040s	MPI1	spring
1.43539	0.172117	4.19151	5.09169	14.6783	6.55671	0.729167	4	world_S3	2040s	MPI1	spring
0.0597831	0.110167	0.0948826	0.0612281	0.124873	0.0416569	88.8542	1	world_S3	2040s	MPI2	spring
3.48878	0.0490196	0.104677	0.377627	0.623892	0.226969	6.25	2	world_S3	2040s	MPI2	spring
0.645084	0.180975	0.424972	0.386776	0.803085	5.1847	3.75	3	world_S3	2040s	MPI2	spring
1.53734	0.301271	3.51228	3.75208	13.9022	6.53781	1.14583	4	world_S3	2040s	MPI2	spring
0.0512775	0.0938992	0.069356	0.0604193	0.0536196	0.119519	88.3333	1	world_S3	2040s	MTIE	spring
3.72438	0.236176	0.329305	0.118407	0.143759	0.163294	6.66667	2	world_S3	2040s	MTIE	spring
0.656963	0.383835	0.790934	2.81338	4.34346	2.26122	3.85417	3	world_S3	2040s	MTIE	spring
1.08424	0.42154	4.05325	4.01591	13.2417	2.44685	1.14583	4	world_S3	2040s	MTIE	spring
0.0530838	0.0648049	0.0492878	0.0345177	0.0526623	0.0272259	89.6875	1	world_S3	2040s	NESM	spring
3.10723	0.0379665	0.106379	0.269144	0.49098	0.0524083	6.04167	2	world_S3	2040s	NESM	spring
0.320318	0.0584572	0.270042	0.318665	0.622455	3.69751	3.33333	3	world_S3	2040s	NESM	spring
0.119474	0	1.73925	3.38496	10.3941	7.74328	0.9375	4	world_S3	2040s	NESM	spring
0.0650752	0.0631636	0.0249655	0.0555459	0.0550275	0.104585	91.875	1	world_S3	2040s	UKES	spring
4.59488	0.139022	0.481264	0.536104	0.203161	0.174769	4.89583	2	world_S3	2040s	UKES	spring
2.26611	0.326429	2.04377	2.4278	6.11583	1.43854	2.91667	3	world_S3	2040s	UKES	spring
6.06269	0.716846	6.47499	6.74562	13.9298	10.1551	0.3125	4	world_S3	2040s	UKES	spring
0.0591194	0.0930924	0.114205	0.0692394	0.0793432	0.106968	83.9385	1	world	2040s	all	spring
3.91037	0.414275	0.498846	0.317063	0.271662	0.251679	6.59697	2	world	2040s	all	spring
0.788364	0.306894	1.22359	1.74827	3.88836	2.86584	6.68973	3	world	2040s	all	spring
1.61545	0.327251	4.17046	4.9287	15.1598	9.09623	2.77483	4	world	2040s	all	spring
0.198805	0.0963632	0.284919	0.139432	0.105974	0.211458	88.7879	1	world_S1	2080s	ACC1	spring
0.70329	0.302238	1.19814	1.28647	6.54023	3.49938	5.75758	2	world_S1	2080s	ACC1	spring
6.00515	5.78913	0.717062	0.464483	1.58195	0.370416	1.81818	3	world_S1	2080s	ACC1	spring
1.06405	0.335922	3.80806	3.69767	15.4099	13.8851	3.63636	4	world_S1	2080s	ACC1	spring
0.163127	0.0684438	0.146097	0.0496338	0.0820594	0.0571806	84.9765	1	world_S1	2080s	ACC2	spring
0.748959	0.0625403	0.873039	1.21213	0.997662	4.2649	5.16432	2	world_S1	2080s	ACC2	spring
1.07674	2.10909	1.11457	1.64203	5.77605	0.952763	5.00782	3	world_S1	2080s	ACC2	spring
0.344333	0.682035	3.06577	4.63656	12.6218	13.155	4.85133	4	world_S1	2080s	ACC2	spring
0.0744058	0.133201	0.0920806	0.0377916	0.175683	0.0863648	79.8485	1	world_S1	2080s	BCCC	spring
2.00844	0.779052	1.92839	1.34455	0.713163	0.858952	12.2727	2	world_S1	2080s	BCCC	spring
1.72218	0.02849	2.10301	3.31932	7.92128	2.78463	3.93939	3	world_S1	2080s	BCCC	spring
1.18447	0.0869881	4.08365	3.65649	14.9685	13.1576	3.93939	4	world_S1	2080s	BCCC	spring
0.181529	0.0844121	0.120827	0.0653043	0.16417	0.106643	74.5455	1	world_S1	2080s	Can1	spring
0.353652	0.103007	2.49693	1.41037	1.10041	3.55296	12.7273	2	world_S1	2080s	Can1	spring
3.11763	2.17783	2.02092	1.32388	7.41286	1.8073	6.9697	3	world_S1	2080s	Can1	spring
1.78889	0.758739	4.61365	4.72051	14.5779	12.9282	5.75758	4	world_S1	2080s	Can1	spring
0.209792	0.180799	0.358206	0.141959	0.223469	0.423475	81.6667	1	world_S1	2080s	Can2	spring
0.831029	0.2807	2.55332	1.85756	6.49835	2.82284	8.93939	2	world_S1	2080s	Can2	spring
11.2521	6.72228	0.698622	0.308642	2.36793	0.62422	1.36364	3	world_S1	2080s	Can2	spring
1.98195	0.381411	3.89896	4.38266	13.0521	13.1349	8.0303	4	world_S1	2080s	Can2	spring
0.339286	0.153711	0.245485	0.168991	0.217038	0.157712	78.5938	1	world_S1	2080s	CIES	spring
1.86113	0.700251	2.79396	2.25314	5.19532	2.58183	10.1562	2	world_S1	2080s	CIES	spring
4.4716	0.369716	5.70924	4.77546	12.5963	9.44056	8.75	3	world_S1	2080s	CIES	spring
18.0661	2.66111	8.8462	4.13909	9.87705	7.21397	2.5	4	world_S1	2080s	CIES	spring
0.142342	0.105995	0.211384	0.0821428	0.0850827	0.0627262	85.4545	1	world_S1	2080s	CMCS	spring
0.206266	0.182	1.27534	0.499213	0.855448	4.17343	5.45455	2	world_S1	2080s	CMCS	spring
0.561872	0.801581	0.980866	1.30592	4.57088	0.782417	5.90909	3	world_S1	2080s	CMCS	spring
0.575186	0.338135	2.78869	3.879	14.7354	12.9169	3.18182	4	world_S1	2080s	CMCS	spring
0.0901023	0.0764443	0.236472	0.110421	0.131521	0.172267	80.9091	1	world_S1	2080s	CNR1	spring
4.06093	0.816261	0.541886	0.505081	0.560328	2.21098	7.72727	2	world_S1	2080s	CNR1	spring
1.29475	1.24691	2.25504	3.29873	6.11625	2.22762	5	3	world_S1	2080s	CNR1	spring
1.47803	0.184407	4.71892	4.12722	15.4451	12.7625	6.36364	4	world_S1	2080s	CNR1	spring
0.110763	0.164147	0.296355	0.172332	0.138454	0.199123	81.8182	1	world_S1	2080s	CNR2	spring
5.20424	0.809452	1.03402	0.297766	0.304396	1.29865	4.84848	2	world_S1	2080s	CNR2	spring
0.537481	0.729371	1.94025	2.31839	5.91769	3.32136	7.27273	3	world_S1	2080s	CNR2	spring
0.622098	0.290173	3.41131	3.67472	13.6238	13.378	6.06061	4	world_S1	2080s	CNR2	spring
0.325176	0.116708	0.163426	0.0963942	0.111364	0.136266	83.0303	1	world_S1	2080s	CNR3	spring
0.60648	0.347976	1.88516	1.69628	2.43589	4.02162	8.48485	2	world_S1	2080s	CNR3	spring
1.32962	0.166759	1.57369	2.5726	9.12897	9.87512	4.24242	3	world_S1	2080s	CNR3	spring
1.47935	0.545572	6.73783	4.95852	16.7495	14.2872	4.24242	4	world_S1	2080s	CNR3	spring
0.151109	0.0745298	0.246631	0.126487	0.33229	0.263572	81.8182	1	world_S1	2080s	ECE1	spring
5.26796	1.85716	0.327907	0.484569	1.07285	0.471261	7.42424	2	world_S1	2080s	ECE1	spring
2.85252	0.0804193	1.85495	2.79304	7.93413	6.6922	4.24242	3	world_S1	2080s	ECE1	spring
3.10032	0.514882	6.06884	5.18482	16.3319	13.185	6.51515	4	world_S1	2080s	ECE1	spring
0.124465	0.100413	0.196926	0.0878558	0.088806	0.124626	76.6667	1	world_S1	2080s	ECE2	spring
5.29612	0.824249	0.723791	0.308758	0.385133	0.343264	6.21212	2	world_S1	2080s	ECE2	spring
0.755568	0.344182	1.24613	1.53147	4.92538	1.83081	8.63636	3	world_S1	2080s	ECE2	spring
2.2211	0.403256	5.17809	5.38123	14.6256	12.2839	8.48485	4	world_S1	2080s	ECE2	spring
0.278449	0.194721	0.277898	0.11044	0.158557	0.144822	81.8182	1	world_S1	2080s	FGOA	spring
0.4456	0.661561	1.69898	1.58518	5.91602	1.00382	9.24242	2	world_S1	2080s	FGOA	spring
0.65079	0	1.66831	2.41786	3.50836	7.35012	4.39394	3	world_S1	2080s	FGOA	spring
0.966633	0.0383142	4.46572	4.42974	15.2664	11.9949	4.54545	4	world_S1	2080s	FGOA	spring
0.174424	0.170517	0.258186	0.0763383	0.0965924	0.113076	83.4848	1	world_S1	2080s	GFD1	spring
0.715714	0.055583	0.997762	0.617213	0.6075	5.29746	6.06061	2	world_S1	2080s	GFD1	spring
1.40807	1.00466	1.79009	1.45884	5.23673	1.8542	4.84848	3	world_S1	2080s	GFD1	spring
1.67337	0.366855	3.71963	3.7612	14.8223	13.6346	5.60606	4	world_S1	2080s	GFD1	spring
0.211182	0.079718	0.153793	0.0646919	0.0643979	0.118108	79.2424	1	world_S1	2080s	GFD2	spring
1.41912	0.172259	0.768171	1.34465	2.75542	3.42222	12.4242	2	world_S1	2080s	GFD2	spring
2.67494	7.35825	1.50962	1.51195	1.20417	0.0661376	2.12121	3	world_S1	2080s	GFD2	spring
1.19472	0.236603	3.78099	4.15167	14.7129	12.5551	6.21212	4	world_S1	2080s	GFD2	spring
0.151286	0.0904956	0.0251878	0.0231455	0.0443318	0.0557745	82.4242	1	world_S1	2080s	GISS	spring
0.433198	0.411249	2.15771	1.04425	1.77298	1.25548	11.2121	2	world_S1	2080s	GISS	spring
0.562946	0.415079	2.56502	2.23126	9.31647	3.83537	2.87879	3	world_S1	2080s	GISS	spring
0.965432	0.236246	4.69836	3.73337	16.4932	12.6021	3.48485	4	world_S1	2080s	GISS	spring
0.0920162	0.0761386	0.218719	0.146219	0.115042	0.1739	86.5625	1	world_S1	2080s	HadG	spring
5.01175	0.892908	0.134437	0.114679	0.366031	0.146199	3.75	2	world_S1	2080s	HadG	spring
0.679849	0.724131	1.12353	0.872466	5.92827	3.00983	5.15625	3	world_S1	2080s	HadG	spring
1.14565	0.846998	4.23483	4.6681	13.5186	14.5153	4.53125	4	world_S1	2080s	HadG	spring
0.227488	0.0777486	0.201184	0.154448	0.0741689	0.0756495	88.4848	1	world_S1	2080s	INM1	spring
0.0350631	0.0467508	1.36924	0.33332	0.615777	5.68138	3.48485	2	world_S1	2080s	INM1	spring
0.999869	0.870142	0.919365	1.4904	6.26608	1.11603	2.72727	3	world_S1	2080s	INM1	spring
1.49224	0.337888	4.06179	4.40833	14.5667	12.9883	5.30303	4	world_S1	2080s	INM1	spring
0.0508895	0.0726877	0.216416	0.084089	0.0851415	0.14772	80.6061	1	world_S1	2080s	INM2	spring
3.84614	0.674857	0.367636	0.251911	0.291079	0.298542	6.66667	2	world_S1	2080s	INM2	spring
0.500038	0.158821	0.927636	2.04975	3.6844	2.47126	8.0303	3	world_S1	2080s	INM2	spring
1.14843	0.468638	5.6571	4.71671	14.0736	12.9969	4.69697	4	world_S1	2080s	INM2	spring
0.0851245	0.0423593	0.188464	0.0716315	0.0581134	0.0990096	82.8788	1	world_S1	2080s	IPSL	spring
4.61051	2.03399	0.65669	0.111204	0.516835	0.310063	5	2	world_S1	2080s	IPSL	spring
0.683957	0.208128	0.906426	1.3304	3.49354	3.17168	7.72727	3	world_S1	2080s	IPSL	spring
2.10575	0.0792707	3.09213	3.04286	14.7602	13.8051	4.39394	4	world_S1	2080s	IPSL	spring
0.295723	0.0975043	0.162205	0.0354657	0.0285499	0.0634144	82.5758	1	world_S1	2080s	MIR1	spring
0.456478	0.258381	0.950684	1.61582	1.88469	2.39321	10.4545	2	world_S1	2080s	MIR1	spring
0.798385	0.192316	1.8369	3.75652	8.43728	8.53538	3.48485	3	world_S1	2080s	MIR1	spring
1.34839	0.659192	6.53803	5.12231	16.8863	13.3848	3.48485	4	world_S1	2080s	MIR1	spring
0.0385065	0.12342	0.263606	0.0890013	0.0807007	0.238871	83.1818	1	world_S1	2080s	MIR2	spring
4.69964	0.866496	0.110718	0.0274123	0.319959	0.448262	5.75758	2	world_S1	2080s	MIR2	spring
0.871176	0.66407	1.11053	1.26993	5.45796	2.00693	5.75758	3	world_S1	2080s	MIR2	spring
1.49958	0.398463	5.42025	5.08254	16.0568	13.3904	5.30303	4	world_S1	2080s	MIR2	spring
0.0612768	0.0763976	0.136533	0.0631211	0.0800803	0.148869	82.8788	1	world_S1	2080s	MPI1	spring
3.30141	1.30211	0.826978	0.856752	0.349956	0.571404	8.18182	2	world_S1	2080s	MPI1	spring
0.890829	0.861284	1.06878	1.41422	6.46176	3.48346	5.30303	3	world_S1	2080s	MPI1	spring
2.50583	0.70947	6.13401	5.42476	16.7033	11.152	3.63636	4	world_S1	2080s	MPI1	spring
0.0726305	0.0409343	0.147436	0.0565894	0.0518022	0.0824332	82.7273	1	world_S1	2080s	MPI2	spring
1.73487	1.21968	0.861973	1.21439	1.57729	0.767396	11.5152	2	world_S1	2080s	MPI2	spring
0.652639	0	0.583259	3.8311	5.99212	8.88895	1.81818	3	world_S1	2080s	MPI2	spring
1.29233	0.0413565	3.46556	4.46021	15.3742	11.3105	3.93939	4	world_S1	2080s	MPI2	spring
0.0628188	0.0644715	0.101987	0.0723408	0.110951	0.0453441	76.6667	1	world_S1	2080s	MTIE	spring
1.85739	0.668568	1.37247	0.519406	0.271591	1.76716	14.0909	2	world_S1	2080s	MTIE	spring
0.775471	0.104222	1.20771	1.54019	5.90727	2.02406	5.45455	3	world_S1	2080s	MTIE	spring
1.24441	0.0444444	3.93398	3.21579	14.5849	12.7391	3.78788	4	world_S1	2080s	MTIE	spring
0.189131	0.146979	0.181104	0.0614862	0.0667074	0.122239	86.3636	1	world_S1	2080s	NESM	spring
0.557075	0.313432	1.53342	1.96434	4.27378	1.98658	6.21212	2	world_S1	2080s	NESM	spring
10.5415	2.52293	0.371557	0.26455	0.723153	0.470958	2.12121	3	world_S1	2080s	NESM	spring
2.25089	0.136474	2.20514	3.32415	13.8136	13.3239	5.30303	4	world_S1	2080s	NESM	spring
0.0897995	0.0837666	0.182506	0.142221	0.0782372	0.0969975	82.5758	1	world_S1	2080s	UKES	spring
4.91366	0.790171	1.85275	0.340424	0.663418	0.237828	4.84848	2	world_S1	2080s	UKES	spring
0.380678	0.368299	1.43182	1.25921	2.79644	3.77138	7.57576	3	world_S1	2080s	UKES	spring
1.21517	0.838261	4.12267	3.92388	13.5941	14.4302	5	4	world_S1	2080s	UKES	spring
0.0287097	0.0504639	0.04524	0.0175179	0.0604604	0.0432221	90.2883	1	world_S3	2080s	ACC1	spring
3.18325	0.0625	0.03125	0.103917	0.210596	0.080364	6.0698	2	world_S3	2080s	ACC1	spring
0.0631313	0.133785	0.265598	0.143424	2.01641	4.8023	2.42792	3	world_S3	2080s	ACC1	spring
3.31917	0.424837	1.94924	1.93779	9.42789	3.5326	1.21396	4	world_S3	2080s	ACC1	spring
0.0643421	0.0241209	0.0850393	0.0528343	0.138062	0.071393	93.6364	1	world_S3	2080s	ACC2	spring
4.72028	0.172043	0.933942	0.24577	0.594821	0.656859	5	2	world_S3	2080s	ACC2	spring
0.15873	7.09864	0.474523	0	0.319244	0	1.06061	3	world_S3	2080s	ACC2	spring
2.84091	1.18547	7.11279	6.49551	10.8656	10.8656	0.30303	4	world_S3	2080s	ACC2	spring
0.0449651	0.0455103	0.0332667	0.041696	0.0830932	0.051699	89.697	1	world_S3	2080s	BCCC	spring
3.83672	0.0846568	0.273313	0.211648	0.377624	0.369497	7.57576	2	world_S3	2080s	BCCC	spring
1.10885	0	0.957907	0.722088	0.575694	7.03141	1.36364	3	world_S3	2080s	BCCC	spring
3.02845	0.102881	2.10664	4.02078	10.1591	2.24435	1.36364	4	world_S3	2080s	BCCC	spring
0.226519	0.0473801	0.145885	0.0443482	0.121453	0.125042	90.303	1	world_S3	2080s	Can1	spring
0	7.82196	0.869565	0	0.206383	0.519149	1.51515	2	world_S3	2080s	Can1	spring
0.534917	0.0765489	0.603992	1.2007	4.50502	4.06566	5.75758	3	world_S3	2080s	Can1	spring
6.65328	0.44056	5.92516	3.29506	5.82311	3.93308	2.42424	4	world_S3	2080s	Can1	spring
0.126691	0.104114	0.121033	0.085579	0.123895	0.127216	90	1	world_S3	2080s	Can2	spring
2.92658	0.184637	3.21751	1.31247	2.3599	0.702077	4.69697	2	world_S3	2080s	Can2	spring
3.94386	0.256341	2.32875	1.0308	3.37369	8.48076	2.72727	3	world_S3	2080s	Can2	spring
0.944657	0.312632	4.98573	5.89786	10.8989	3.40157	2.57576	4	world_S3	2080s	Can2	spring
0.436999	0.0742716	0.132932	0.149393	0.413855	0.34328	89.7271	1	world_S3	2080s	CIES	spring
5.42249	0.59299	4.53723	4.2168	11.6463	11.7547	8.34671	2	world_S3	2080s	CIES	spring
1.6245	0.209209	3.25751	2.25406	8.73185	42.6281	0.963082	3	world_S3	2080s	CIES	spring
23.4273	7.87682	8.19124	5.59595	16.6632	13.2984	0.963082	4	world_S3	2080s	CIES	spring
0.0337105	0.0301775	0.0443098	0.0598984	0.0773309	0.103268	92.0489	1	world_S3	2080s	CMCS	spring
3.1056	0.0613615	0.892505	0.647828	0.29621	0.124494	6.26911	2	world_S3	2080s	CMCS	spring
0	0	0.304878	0.953026	1.77233	15.2701	0.611621	3	world_S3	2080s	CMCS	spring
1.96796	0.42025	2.76028	3.58629	8.91633	1.49724	1.07034	4	world_S3	2080s	CMCS	spring
0.194732	0.14037	0.0522548	0.0697607	0.0910054	0.0793158	91.2121	1	world_S3	2080s	CNR1	spring
1.29282	0.210408	0.347625	0.698748	4.19615	3.89586	5.60606	2	world_S3	2080s	CNR1	spring
9.78448	0.893502	1.56877	0.391115	0.315443	0.599378	2.12121	3	world_S3	2080s	CNR1	spring
0.764815	0.814738	4.77147	5.32	14.2956	8.32709	1.06061	4	world_S3	2080s	CNR1	spring
0.0404729	0.0975673	0.0686917	0.0406689	0.0885653	0.0950919	84.2424	1	world_S3	2080s	CNR2	spring
3.60076	0.0717532	0.338455	0.0489117	0.0663869	0.316273	7.12121	2	world_S3	2080s	CNR2	spring
0.774009	0.157925	0.611319	0.707695	2.30161	5.75988	5.15152	3	world_S3	2080s	CNR2	spring
2.8282	0.300024	1.89088	2.72176	8.29894	1.8029	3.48485	4	world_S3	2080s	CNR2	spring
0.191239	0.126171	0.145647	0.0587173	0.0917071	0.0545916	92.5758	1	world_S3	2080s	CNR3	spring
1.16102	0.131197	0.878267	2.03191	4.12289	3.21015	3.93939	2	world_S3	2080s	CNR3	spring
9.15602	0.797227	7.04376	0.707792	1.81215	1.12419	1.81818	3	world_S3	2080s	CNR3	spring
5.04536	0.224467	4.71647	5.11499	11.8506	8.73984	1.66667	4	world_S3	2080s	CNR3	spring
0.186207	0.0622811	0.0917938	0.128737	0.137095	0.135826	95.1515	1	world_S3	2080s	ECE1	spring
11.5546	0.924163	5.09017	1.52612	2.14463	0.424596	2.42424	2	world_S3	2080s	ECE1	spring
2.80923	0.117925	1.40457	1.81044	8.03489	8.32451	1.21212	3	world_S3	2080s	ECE1	spring
5.54252	0.54503	7.27789	4.92294	10.6205	1.74158	1.21212	4	world_S3	2080s	ECE1	spring
0.286594	0.0910347	0.0577299	0.0616834	0.071995	0.0614201	91.9697	1	world_S3	2080s	ECE2	spring
0.258916	0.197149	0.638486	1.17976	3.81665	4.28619	3.78788	2	world_S3	2080s	ECE2	spring
10.5479	1.3025	3.84102	1.56888	2.47299	1.14279	2.72727	3	world_S3	2080s	ECE2	spring
7.0985	0.602773	5.34594	4.47791	13.2283	5.095	1.51515	4	world_S3	2080s	ECE2	spring
0.0743811	0.14943	0.0891309	0.0672116	0.105086	0.147465	88.3333	1	world_S3	2080s	FGOA	spring
4.8346	0.164343	0.387934	0.2228	0.278795	0.38311	5.15152	2	world_S3	2080s	FGOA	spring
0.606842	0.131296	0.758638	0.82531	6.06645	2.17772	4.84848	3	world_S3	2080s	FGOA	spring
1.28174	0.976683	2.47645	4.87171	12.5695	7.96306	1.66667	4	world_S3	2080s	FGOA	spring
0.0175971	0.0534558	0.0905717	0.0474231	0.0738736	0.0841306	88.1818	1	world_S3	2080s	GFD1	spring
3.60018	0.393058	0.707719	0.408548	0.136499	0.240104	6.36364	2	world_S3	2080s	GFD1	spring
0.0874126	0.216665	1.62888	1.00315	6.53215	3.8567	3.93939	3	world_S3	2080s	GFD1	spring
11.0792	1.05273	3.34838	1.51142	3.92452	0.701992	1.51515	4	world_S3	2080s	GFD1	spring
0.0855359	0.0901298	0.0730825	0.0652874	0.0781372	0.107178	90.4545	1	world_S3	2080s	GFD2	spring
5.03259	0.426514	0.797917	0.301232	0.364531	0.421465	5.90909	2	world_S3	2080s	GFD2	spring
0.34581	0	0.0597372	1.44021	5.03776	2.10392	2.72727	3	world_S3	2080s	GFD2	spring
0.175439	0.589661	3.82548	3.18425	13.2564	4.82613	0.909091	4	world_S3	2080s	GFD2	spring
0.0252091	0.0213406	0.0195473	0.0244307	0.0537085	0.0606114	90.1515	1	world_S3	2080s	GISS	spring
3.61681	0.276979	0.370397	0.123663	0.250027	0.136283	6.9697	2	world_S3	2080s	GISS	spring
0.66983	0.328243	0.21575	1.25583	4.69992	5.65459	1.36364	3	world_S3	2080s	GISS	spring
3.68377	0.585526	2.41563	2.7314	6.94781	0.103093	1.51515	4	world_S3	2080s	GISS	spring
0.1466	0.0788139	0.0645871	0.0182418	0.0667193	0.0865993	96.5152	1	world_S3	2080s	HadG	spring
4.40434	0.404912	0.68771	0.644951	2.25981	9.8656	1.36364	2	world_S3	2080s	HadG	spring
8.37209	1.41199	8.25927	0.703951	3.50183	1.7628	1.06061	3	world_S3	2080s	HadG	spring
3.52328	0.180832	2.38739	2.28869	11.5751	4.47508	1.06061	4	world_S3	2080s	HadG	spring
0.0318657	0.0557217	0.047853	0.0505673	0.0490236	0.031546	90.7576	1	world_S3	2080s	INM1	spring
3.13912	0.222226	0.296647	0.13113	0.289344	0.146879	5.30303	2	world_S3	2080s	INM1	spring
0.174168	0.112894	0.11475	0.43377	1.65082	3.59789	2.57576	3	world_S3	2080s	INM1	spring
2.14079	0.542369	4.77861	3.37795	4.05938	1.94514	1.36364	4	world_S3	2080s	INM1	spring
0.0325788	0.0664103	0.0444446	0.0188735	0.0324287	0.0756778	92.8788	1	world_S3	2080s	INM2	spring
2.85086	0.172588	0.821888	0.14606	0.198743	0.290609	4.84848	2	world_S3	2080s	INM2	spring
0.708803	0.328267	0.528067	1.56878	6.31151	0.920205	1.9697	3	world_S3	2080s	INM2	spring
3.06122	0.515464	6.14875	6.66421	15.8952	11.2771	0.30303	4	world_S3	2080s	INM2	spring
0.0702429	0.0230189	0.0233586	0.0339709	0.0537897	0.113073	88.8889	1	world_S3	2080s	IPSL	spring
0.755921	0.14231	1.25276	1.3584	2.79317	2.71928	6.24049	2	world_S3	2080s	IPSL	spring
0.430398	0.0402901	0.772624	2.19576	6.10305	9.9535	2.58752	3	world_S3	2080s	IPSL	spring
5.6042	0.734284	4.90525	4.1891	11.4468	3.82818	2.28311	4	world_S3	2080s	IPSL	spring
0.0728969	0.0497348	0.053719	0.0682413	0.0862576	0.123621	90.7576	1	world_S3	2080s	MIR1	spring
4.94668	0.258762	1.10506	0.397346	0.354967	0.206088	5.15152	2	world_S3	2080s	MIR1	spring
0.254952	0.112606	1.01934	1.63962	5.95099	3.04175	3.93939	3	world_S3	2080s	MIR1	spring
7.52688	0	5.37634	6.45161	13.9785	13.9785	0.151515	4	world_S3	2080s	MIR1	spring
0.15334	0.0528036	0.0810405	0.0234775	0.047649	0.065041	88.1459	1	world_S3	2080s	MIR2	spring
0.523196	0.166429	0.372629	1.0957	2.60024	3.62808	8.35866	2	world_S3	2080s	MIR2	spring
9.23671	1.18808	1.41058	1.00332	2.0388	0.612201	2.43161	3	world_S3	2080s	MIR2	spring
0	0	1.33857	1.24107	10.1815	21.694	1.06383	4	world_S3	2080s	MIR2	spring
0.16638	0.0527277	0.0532898	0.025908	0.0337371	0.0423972	93.9394	1	world_S3	2080s	MPI1	spring
0.300957	0.248239	1.12809	1.52432	5.33859	1.03521	3.18182	2	world_S3	2080s	MPI1	spring
0	0	0	0.242931	1.33045	9.054	1.36364	3	world_S3	2080s	MPI1	spring
8.63801	0.437172	0.736984	1.05497	2.21621	0.762433	1.51515	4	world_S3	2080s	MPI1	spring
0.0370735	0.0689895	0.0399452	0.022115	0.0533626	0.0535409	91.2121	1	world_S3	2080s	MPI2	spring
2.8501	0.0257732	0.11002	0.0513482	0.13015	0.12177	6.06061	2	world_S3	2080s	MPI2	spring
1.89724	0.207617	1.38544	1.01423	5.32768	2.99199	2.27273	3	world_S3	2080s	MPI2	spring
0	0	6.66937	6.06512	11.0074	4.24333	0.454545	4	world_S3	2080s	MPI2	spring
0.033833	0.0590545	0.0547172	0.0392071	0.0270378	0.0424549	88.6364	1	world_S3	2080s	MTIE	spring
3.13347	0.173785	0.382794	0.15895	0.180919	0.145918	7.57576	2	world_S3	2080s	MTIE	spring
0.382948	0.106838	0.969334	0.626858	3.44655	1.87282	2.72727	3	world_S3	2080s	MTIE	spring
1.8557	0.281663	0.808612	1.04915	8.79455	1.28272	1.06061	4	world_S3	2080s	MTIE	spring
0.0447869	0.0389065	0.0354344	0.0217982	0.0463708	0.0423833	91.8182	1	world_S3	2080s	NESM	spring
3.21644	0.0411523	0.0411523	0.0411523	0.219081	0.318707	4.54545	2	world_S3	2080s	NESM	spring
0.861209	0.212205	0.318689	0.478453	1.3116	4.72379	2.12121	3	world_S3	2080s	NESM	spring
2.57334	0.116279	3.3932	2.44436	6.42458	0.871302	1.51515	4	world_S3	2080s	NESM	spring
0.161539	0.0461457	0.063995	0.0404915	0.134532	0.0954329	93.769	1	world_S3	2080s	UKES	spring
0.590697	0.1963	0.968452	0.636405	5.20707	6.30051	3.49544	2	world_S3	2080s	UKES	spring
10.3049	0.701477	5.92471	2.60577	1.22318	3.54214	1.36778	3	world_S3	2080s	UKES	spring
5.17848	0.679428	7.91933	6.14226	8.59495	1.38233	1.36778	4	world_S3	2080s	UKES	spring
0.0777257	0.0875081	0.140183	0.0792155	0.0980646	0.144067	86.7429	1	world	2080s	all	spring
4.63998	0.71822	0.877746	0.34834	0.459412	0.602083	4.93695	2	world	2080s	all	spring
1.01691	0.422636	1.58977	1.82102	5.329	3.29279	5.25782	3	world	2080s	all	spring
2.26483	0.445193	4.47516	4.39719	14.367	12.6475	3.06237	4	world	2080s	all	spring
0.26913	0.0799535	0.220804	0.0747765	0.128907	0.1139	86.5625	1	world_S1	Baseline	ACC1	spring
1.25368	0.12966	1.59272	1.62635	3.69643	2.86313	7.8125	2	world_S1	Baseline	ACC1	spring
1.02662	0.180776	3.22908	5.58757	14.784	2.84706	2.60417	3	world_S1	Baseline	ACC1	spring
1.51564	0.131042	4.7165	4.5046	14.8602	10.492	3.02083	4	world_S1	Baseline	ACC1	spring
0.282001	0.0609965	0.169655	0.0908103	0.150606	0.132172	86.7708	1	world_S1	Baseline	ACC2	spring
1.01736	0.309997	1.96595	1.58109	3.53742	3.33146	8.125	2	world_S1	Baseline	ACC2	spring
1.2348	0.490673	3.32833	5.50848	14.4966	2.44464	2.08333	3	world_S1	Baseline	ACC2	spring
1.73914	0.271942	5.52619	5.82393	15.6159	10.3083	3.02083	4	world_S1	Baseline	ACC2	spring
0.314912	0.0598772	0.093707	0.0671371	0.167625	0.156593	85.5208	1	world_S1	Baseline	BCCC	spring
1.17804	0.480472	2.92416	1.57723	3.05236	2.62975	8.85417	2	world_S1	Baseline	BCCC	spring
1.17717	0.131346	3.42505	5.24253	14.996	2.36978	3.33333	3	world_S1	Baseline	BCCC	spring
2.3615	0.179148	5.21584	5.38853	14.5687	11.1069	2.29167	4	world_S1	Baseline	BCCC	spring
0.308476	0.104112	0.195448	0.0804379	0.141919	0.145582	87.0833	1	world_S1	Baseline	Can1	spring
1.24039	0.161617	1.9908	1.4126	4.30786	3.14919	6.77083	2	world_S1	Baseline	Can1	spring
1.30417	0.0777213	4.32867	5.3326	14.7721	2.51845	3.125	3	world_S1	Baseline	Can1	spring
1.59305	0	4.09103	4.6893	14.0019	10.8674	3.02083	4	world_S1	Baseline	Can1	spring
0.304254	0.0373827	0.0642906	0.0694568	0.12984	0.118168	82.6042	1	world_S1	Baseline	Can2	spring
0.720004	1.08237	3.97262	0.877979	1.03016	0.534303	5.9375	2	world_S1	Baseline	Can2	spring
1.22069	0.0534656	1.19689	1.453	4.92488	4.03818	6.5625	3	world_S1	Baseline	Can2	spring
1.39629	0.173347	4.45418	5.75621	15.7199	7.34903	4.89583	4	world_S1	Baseline	Can2	spring
0.269487	0.0410066	0.0927731	0.0473135	0.136816	0.144841	83.6458	1	world_S1	Baseline	CIES	spring
1.1456	0.428076	2.49547	1.19469	2.96855	2.83115	10.2083	2	world_S1	Baseline	CIES	spring
0.911614	0.243022	4.21659	4.74215	14.2089	2.3942	3.33333	3	world_S1	Baseline	CIES	spring
1.62862	0.325759	4.65934	5.72416	15.0437	10.9923	2.8125	4	world_S1	Baseline	CIES	spring
0.270877	0.0567403	0.0999895	0.0391543	0.106749	0.114045	83.6458	1	world_S1	Baseline	CMCS	spring
0.946075	0.295129	2.24634	1.38447	2.74185	2.16117	10.3125	2	world_S1	Baseline	CMCS	spring
1.32909	0.651804	3.35017	5.36221	14.7711	2.58618	2.91667	3	world_S1	Baseline	CMCS	spring
1.55913	0.342876	4.43679	5.21996	15.2646	10.4054	3.125	4	world_S1	Baseline	CMCS	spring
0.309151	0.0580764	0.193859	0.0605818	0.141024	0.1219	85.8333	1	world_S1	Baseline	CNR1	spring
1.142	0.195008	1.83156	1.48367	3.59198	3.76066	8.4375	2	world_S1	Baseline	CNR1	spring
0.822259	0.283733	3.72557	4.40695	15.4118	2.24049	2.70833	3	world_S1	Baseline	CNR1	spring
2.24541	0.274237	5.26683	5.47495	15.3458	10.4613	3.02083	4	world_S1	Baseline	CNR1	spring
0.30663	0.0914245	0.215518	0.0929607	0.15807	0.147105	87.3958	1	world_S1	Baseline	CNR2	spring
1.35342	0.383211	2.10886	1.44072	4.00336	3.16129	7.08333	2	world_S1	Baseline	CNR2	spring
0.568816	0.0254001	2.87415	5.11839	15.3194	3.44695	3.22917	3	world_S1	Baseline	CNR2	spring
1.97727	0.27088	6.4898	5.12148	15.4138	10.522	2.29167	4	world_S1	Baseline	CNR2	spring
0.307573	0.0596185	0.20278	0.0711756	0.178883	0.119351	87.0833	1	world_S1	Baseline	CNR3	spring
1.56838	0.381615	2.05209	1.29101	3.33895	3.8652	7.39583	2	world_S1	Baseline	CNR3	spring
1.33504	0.0961372	3.8115	4.79119	14.9961	2.41211	3.64583	3	world_S1	Baseline	CNR3	spring
2.0868	0.264093	5.82352	5.72814	15.5857	11.0172	1.875	4	world_S1	Baseline	CNR3	spring
0.316098	0.068044	0.1267	0.0608083	0.103788	0.11422	84.8034	1	world_S1	Baseline	ECE1	spring
1.04044	0.666751	2.50077	1.41546	3.04158	2.52574	9.8831	2	world_S1	Baseline	ECE1	spring
0.977547	0.0717893	3.44365	5.62279	15.3232	3.93133	2.97556	3	world_S1	Baseline	ECE1	spring
1.62287	0.334691	5.63771	5.34309	14.403	11.46	2.33794	4	world_S1	Baseline	ECE1	spring
0.299954	0.0752352	0.19925	0.104205	0.156415	0.109877	86.5736	1	world_S1	Baseline	ECE2	spring
1.27806	0.262059	1.60978	1.45248	3.84846	3.59122	7.62621	2	world_S1	Baseline	ECE2	spring
1.38063	0.314582	3.32638	5.89601	15.3016	3.19796	3.00752	3	world_S1	Baseline	ECE2	spring
1.54334	0.252295	6.4429	5.29496	14.9301	10.8616	2.7927	4	world_S1	Baseline	ECE2	spring
0.298109	0.0685585	0.122383	0.078471	0.125155	0.108736	85.5057	1	world_S1	Baseline	FGOA	spring
0.938036	0.286419	2.2133	1.46039	3.39604	2.68273	8.8634	2	world_S1	Baseline	FGOA	spring
1.24335	0.355991	3.9422	5.27335	15.7959	2.46509	2.81543	3	world_S1	Baseline	FGOA	spring
1.67021	0.334182	4.11744	5.35538	14.5946	10.6149	2.81543	4	world_S1	Baseline	FGOA	spring
0.318163	0.0818581	0.176511	0.0882075	0.117052	0.106234	85.4167	1	world_S1	Baseline	GFD1	spring
1.12634	0.0401557	1.70299	1.85646	3.62505	2.85836	8.75	2	world_S1	Baseline	GFD1	spring
0.761069	0.125375	3.80659	5.18199	14.6693	3.01461	3.02083	3	world_S1	Baseline	GFD1	spring
1.74099	0.210206	4.05255	4.94955	14.8194	11.3211	2.8125	4	world_S1	Baseline	GFD1	spring
0.274727	0.0581281	0.158657	0.0656546	0.118777	0.131263	84.8958	1	world_S1	Baseline	GFD2	spring
1.03104	0.473983	1.79721	1.58986	3.52566	2.83629	9.79167	2	world_S1	Baseline	GFD2	spring
0.798618	0	3.55893	5.57838	15.0228	1.40176	2.60417	3	world_S1	Baseline	GFD2	spring
1.45219	0.0966021	4.95401	4.37027	14.8217	10.3248	2.70833	4	world_S1	Baseline	GFD2	spring
0.292315	0.0962412	0.195457	0.109515	0.150746	0.124061	86.8613	1	world_S1	Baseline	GISS	spring
1.19448	0.152055	1.2347	1.52048	3.85718	3.892	7.40355	2	world_S1	Baseline	GISS	spring
0.507407	0.486313	3.43684	5.07969	15.6149	2.44622	2.50261	3	world_S1	Baseline	GISS	spring
1.3674	0.130768	3.97736	4.76938	14.6736	10.2215	3.23253	4	world_S1	Baseline	GISS	spring
0.29724	0.0746316	0.17326	0.0787775	0.159689	0.159085	86.3542	1	world_S1	Baseline	HadG	spring
0.930834	0.25732	2.54375	1.94528	3.8925	2.3096	8.125	2	world_S1	Baseline	HadG	spring
1.3431	0.254171	3.27825	4.85379	14.7892	2.55333	2.70833	3	world_S1	Baseline	HadG	spring
1.83562	0.253294	4.58882	5.27814	15.8839	11.4096	2.8125	4	world_S1	Baseline	HadG	spring
0.314351	0.0862617	0.203737	0.0676395	0.133249	0.160342	86.9792	1	world_S1	Baseline	INM1	spring
0.95847	0.149316	1.80091	1.90307	4.60305	3.09507	7.70833	2	world_S1	Baseline	INM1	spring
1.75344	0.129931	4.32289	5.68363	16.7932	3.58593	2.70833	3	world_S1	Baseline	INM1	spring
1.72264	0.382047	5.31766	5.1689	14.6363	11.3888	2.60417	4	world_S1	Baseline	INM1	spring
0.283364	0.0678807	0.191524	0.0752581	0.147609	0.12788	86.0417	1	world_S1	Baseline	INM2	spring
1.06543	0.415298	2.18806	1.41169	3.49986	3.88276	8.4375	2	world_S1	Baseline	INM2	spring
0.78277	0.326751	4.63921	5.19663	15.4574	2.27516	2.5	3	world_S1	Baseline	INM2	spring
2.06138	0.0832984	5.69772	5.37462	15.2331	10.4452	3.02083	4	world_S1	Baseline	INM2	spring
0.285388	0.0526951	0.164036	0.0761013	0.136466	0.109137	85.4167	1	world_S1	Baseline	IPSL	spring
1.2515	0.329534	1.76358	1.23515	4.01016	2.95259	8.75	2	world_S1	Baseline	IPSL	spring
1.8875	0.0620155	3.39904	5.57702	13.9095	2.08189	2.60417	3	world_S1	Baseline	IPSL	spring
1.66423	0.177892	4.61068	5.40444	15.7337	9.63787	3.22917	4	world_S1	Baseline	IPSL	spring
0.291675	0.0498566	0.125843	0.0731229	0.119938	0.133288	85.2083	1	world_S1	Baseline	MIR1	spring
0.983208	0.385347	2.34129	1.55298	3.84506	2.4311	9.89583	2	world_S1	Baseline	MIR1	spring
0.868099	0.457448	3.90503	5.65987	15.9863	2.36904	2.5	3	world_S1	Baseline	MIR1	spring
1.681	0.274879	5.6347	5.56161	14.9793	10.4832	2.39583	4	world_S1	Baseline	MIR1	spring
0.242574	0.0404705	0.0919702	0.039242	0.101838	0.12608	82.5	1	world_S1	Baseline	MIR2	spring
0.95519	0.427994	2.15111	1.62021	2.88769	1.15085	10.1042	2	world_S1	Baseline	MIR2	spring
1.3117	0.121084	1.70373	1.62119	4.349	8.2754	2.5	3	world_S1	Baseline	MIR2	spring
1.43818	0.292316	4.24242	5.17363	15.8864	6.78409	4.89583	4	world_S1	Baseline	MIR2	spring
0.335755	0.0620368	0.158436	0.0436239	0.122382	0.128536	85.625	1	world_S1	Baseline	MPI1	spring
1.18862	0.255297	2.21573	1.45645	3.46632	3.04052	8.64583	2	world_S1	Baseline	MPI1	spring
0.769888	0.255419	3.04168	5.83844	14.5661	2.79914	3.02083	3	world_S1	Baseline	MPI1	spring
1.90757	0.263681	4.91674	5.8609	15.2839	11.0565	2.70833	4	world_S1	Baseline	MPI1	spring
0.300602	0.0512783	0.0629942	0.0711905	0.147822	0.112557	82.9167	1	world_S1	Baseline	MPI2	spring
0.882601	0.659154	4.12042	1.3275	2.06667	0.836019	7.08333	2	world_S1	Baseline	MPI2	spring
1.1437	0.129255	0.512252	1.06829	3.55901	5.19431	5.20833	3	world_S1	Baseline	MPI2	spring
1.08999	0.171103	4.01703	5.53824	14.8814	5.65656	4.79167	4	world_S1	Baseline	MPI2	spring
0.297625	0.05923	0.138618	0.109447	0.140709	0.131341	86.1458	1	world_S1	Baseline	MTIE	spring
1.22946	0.307729	1.86407	1.1505	3.14461	3.18847	7.70833	2	world_S1	Baseline	MTIE	spring
1.09909	0.506285	3.33364	4.7432	13.8978	2.09017	3.22917	3	world_S1	Baseline	MTIE	spring
1.96223	0.14078	4.73557	5.29628	15.423	10.8621	2.91667	4	world_S1	Baseline	MTIE	spring
0.326588	0.0869792	0.189366	0.0832911	0.164372	0.105957	87.9167	1	world_S1	Baseline	NESM	spring
1.29467	0.296985	2.339	2.245	3.71604	3.79475	6.45833	2	world_S1	Baseline	NESM	spring
1.01837	0.148932	4.07532	5.17861	15.2932	3.00728	3.125	3	world_S1	Baseline	NESM	spring
1.6407	0.210547	5.48851	4.97446	14.5695	11.3849	2.5	4	world_S1	Baseline	NESM	spring
0.271206	0.0256392	0.0651065	0.0573891	0.178239	0.131717	83.9583	1	world_S1	Baseline	UKES	spring
0.836892	1.26799	4.46021	0.725733	1.09522	0.543721	4.79167	2	world_S1	Baseline	UKES	spring
1.13753	0.0864819	1.14047	1.8351	4.5196	4.38422	6.45833	3	world_S1	Baseline	UKES	spring
1.4941	0.0900951	4.58727	5.09518	15.4635	6.42394	4.79167	4	world_S1	Baseline	UKES	spring
0.0375895	0.0940439	0.0779456	0.0489474	0.115107	0.0628964	85.1042	1	world_S3	Baseline	ACC1	spring
3.03822	0.153214	0.450229	0.583544	0.946576	0.171984	8.95833	2	world_S3	Baseline	ACC1	spring
0.40185	0.165831	0.511009	0.575426	1.09057	5.18456	4.79167	3	world_S3	Baseline	ACC1	spring
1.16787	0.195402	2.05909	3.11107	10.5869	12.1512	1.14583	4	world_S3	Baseline	ACC1	spring
0.28604	0.073423	0.0577456	0.0423483	0.0795732	0.0699668	91.25	1	world_S3	Baseline	ACC2	spring
0.82021	0.224659	0.125293	0.267339	1.16192	6.86552	4.16667	2	world_S3	Baseline	ACC2	spring
0.816199	1.35551	2.04366	2.16139	3.86774	0.97633	3.75	3	world_S3	Baseline	ACC2	spring
2.32285	0.246615	2.97601	4.81237	13.9085	12.5141	0.833333	4	world_S3	Baseline	ACC2	spring
0.320611	0.0603312	0.0960041	0.0998043	0.1478	0.103451	93.6458	1	world_S3	Baseline	BCCC	spring
0.63661	0.135136	0.262317	0.503966	1.96352	6.96039	4.47917	2	world_S3	Baseline	BCCC	spring
0.252525	11.016	0.253971	0.123762	0.127551	0.382653	0.833333	3	world_S3	Baseline	BCCC	spring
2.16148	0.107527	4.20099	4.77708	13.251	9.77923	1.04167	4	world_S3	Baseline	BCCC	spring
0.0631677	0.0523753	0.104156	0.102225	0.157324	0.0932877	87.0833	1	world_S3	Baseline	Can1	spring
3.65963	0.77625	0.318719	0.17813	0.204132	0.224718	7.60417	2	world_S3	Baseline	Can1	spring
0.578143	0.0539078	0.184174	0.159622	0.805725	6.62934	3.95833	3	world_S3	Baseline	Can1	spring
2.38657	0.082713	3.50133	4.66411	10.7296	8.9	1.35417	4	world_S3	Baseline	Can1	spring
0.0480605	0.0935975	0.099745	0.0995754	0.19218	0.0940257	87.2917	1	world_S3	Baseline	Can2	spring
3.52097	0.240751	0.133367	0.0514943	0.225177	0.175009	7.70833	2	world_S3	Baseline	Can2	spring
1.15497	0.254367	0.42594	0.384898	1.33307	6.91761	3.85417	3	world_S3	Baseline	Can2	spring
3.00017	0.394439	3.11599	4.76342	12.4668	11.8773	1.14583	4	world_S3	Baseline	Can2	spring
0.0325285	0.0446	0.044323	0.051487	0.089849	0.104351	84.5026	1	world_S3	Baseline	CIES	spring
2.46407	0.842838	0.702881	0.734881	1.27999	0.33489	10.9948	2	world_S3	Baseline	CIES	spring
1.17275	0.127778	0.0712312	0.189538	1.10665	7.57462	2.72251	3	world_S3	Baseline	CIES	spring
1.93446	0.124498	1.86674	3.04911	10.594	12.5349	1.7801	4	world_S3	Baseline	CIES	spring
0.0482041	0.0630138	0.0690259	0.0583089	0.141874	0.0880007	86.5625	1	world_S3	Baseline	CMCS	spring
3.33251	0.336676	0.280607	0.221561	0.268356	0.148363	8.125	2	world_S3	Baseline	CMCS	spring
0.847659	0.359967	0.597761	0.312546	1.36074	6.53277	3.95833	3	world_S3	Baseline	CMCS	spring
3.11982	0.28919	3.03736	5.49347	12.2028	9.79216	1.35417	4	world_S3	Baseline	CMCS	spring
0.30707	0.0586954	0.0708582	0.0465213	0.0830421	0.102	92.1875	1	world_S3	Baseline	CNR1	spring
0.475428	0.0961715	0.356079	0.41637	1.70242	8.30149	3.125	2	world_S3	Baseline	CNR1	spring
1.2608	1.94326	1.97435	1.99749	4.2511	1.29969	3.85417	3	world_S3	Baseline	CNR1	spring
2.8226	0.343857	3.38741	5.00172	13.0855	12.4295	0.833333	4	world_S3	Baseline	CNR1	spring
0.0309388	0.116285	0.0912893	0.0737846	0.121627	0.146833	86.3542	1	world_S3	Baseline	CNR2	spring
3.36677	0.168434	0.170366	0.131023	0.158158	0.193021	7.91667	2	world_S3	Baseline	CNR2	spring
1.22335	0.516934	0.335129	0.469707	1.96936	8.376	3.54167	3	world_S3	Baseline	CNR2	spring
1.17393	0.132653	2.37481	3.1055	7.65111	2.52807	2.1875	4	world_S3	Baseline	CNR2	spring
0.0460724	0.0766212	0.108978	0.0944534	0.146271	0.0899539	86.7708	1	world_S3	Baseline	CNR3	spring
3.3969	0.23092	0.328576	0.230577	0.380106	0.111413	7.5	2	world_S3	Baseline	CNR3	spring
0.517019	0.853199	0.317929	0.438706	1.2707	6.82967	4.47917	3	world_S3	Baseline	CNR3	spring
1.91186	0.234025	2.40826	4.08742	11.1719	10.24	1.25	4	world_S3	Baseline	CNR3	spring
0.0360899	0.0517881	0.0652116	0.0769558	0.12619	0.103331	86.0417	1	world_S3	Baseline	ECE1	spring
3.29209	0.658804	0.396893	0.328789	0.605541	0.211786	8.64583	2	world_S3	Baseline	ECE1	spring
0.649523	0.121937	0.146363	0.374336	1.54794	6.98951	3.95833	3	world_S3	Baseline	ECE1	spring
1.99356	0.0769231	2.765	4.25872	12.2718	10.7083	1.35417	4	world_S3	Baseline	ECE1	spring
0.0349816	0.0727171	0.0804819	0.0804983	0.108951	0.101238	85.7292	1	world_S3	Baseline	ECE2	spring
3.18956	0.186987	0.216356	0.343451	0.556358	0.125886	8.125	2	world_S3	Baseline	ECE2	spring
0.803465	0.416854	0.556586	0.487841	2.18877	5.76284	4.58333	3	world_S3	Baseline	ECE2	spring
1.53555	0.216815	2.29749	4.97103	12.1688	12.8223	1.5625	4	world_S3	Baseline	ECE2	spring
0.0430875	0.0765869	0.0774126	0.104594	0.143406	0.101042	86.1458	1	world_S3	Baseline	FGOA	spring
3.36665	0.064129	0.0967055	0.0123274	0.0123274	0	8.125	2	world_S3	Baseline	FGOA	spring
0.546114	0.414123	0.490215	0.217908	1.24238	6.43751	4.16667	3	world_S3	Baseline	FGOA	spring
2.72678	0.20609	2.06509	3.78769	10.2345	8.27068	1.5625	4	world_S3	Baseline	FGOA	spring
0.0446649	0.0843182	0.0516541	0.0582621	0.0768149	0.096698	85.7292	1	world_S3	Baseline	GFD1	spring
2.81959	0.323998	0.818926	0.619719	1.18104	0.252349	9.0625	2	world_S3	Baseline	GFD1	spring
0.595502	0.371977	0.352457	0.400163	1.34568	6.78104	3.85417	3	world_S3	Baseline	GFD1	spring
2.01708	0.153846	2.90155	4.71572	12.8381	9.47129	1.35417	4	world_S3	Baseline	GFD1	spring
0.0535939	0.0335371	0.106381	0.0963907	0.153979	0.110079	87.6042	1	world_S3	Baseline	GFD2	spring
3.13825	1.43708	0.218176	0.131387	0.235015	0.217599	7.5	2	world_S3	Baseline	GFD2	spring
0.666596	0.195447	0.195458	0.435824	1.10687	7.69487	3.54167	3	world_S3	Baseline	GFD2	spring
1.26363	0.066313	3.15002	5.29658	12.6518	9.1408	1.35417	4	world_S3	Baseline	GFD2	spring
0.0340763	0.0487545	0.0588951	0.0458544	0.0800544	0.092132	84.8958	1	world_S3	Baseline	GISS	spring
2.77601	0.770101	0.776546	0.592833	1.09795	0.284211	10.1042	2	world_S3	Baseline	GISS	spring
0.912282	0.152495	0.348928	0.320004	1.69044	7.73517	3.95833	3	world_S3	Baseline	GISS	spring
1.10922	0.194166	2.60615	4.52242	13.434	9.9572	1.04167	4	world_S3	Baseline	GISS	spring
0.285832	0.0907726	0.0936743	0.0639235	0.135942	0.0759825	91.7708	1	world_S3	Baseline	HadG	spring
0.854601	0.0404531	0.373274	0.137722	0.86039	5.54469	5	2	world_S3	Baseline	HadG	spring
0.59981	1.98978	2.92008	4.24762	5.60736	0.978206	2.08333	3	world_S3	Baseline	HadG	spring
2.14538	0	2.2657	2.79756	9.97051	13.5961	1.14583	4	world_S3	Baseline	HadG	spring
0.0451809	0.0578801	0.10422	0.100126	0.153404	0.10465	86.1259	1	world_S3	Baseline	INM1	spring
3.35795	0.548289	0.426062	0.180555	0.191662	0.173231	8.11099	2	world_S3	Baseline	INM1	spring
0.568323	0.874637	0.28802	0.245478	1.0613	6.80829	4.16222	3	world_S3	Baseline	INM1	spring
1.42539	0.40229	2.99114	4.41806	9.54358	8.6647	1.60085	4	world_S3	Baseline	INM1	spring
0.0517602	0.0794957	0.0519282	0.0562195	0.11385	0.105758	86.0417	1	world_S3	Baseline	INM2	spring
2.97045	0.501728	0.772324	0.758761	0.972264	0.258498	9.0625	2	world_S3	Baseline	INM2	spring
0.732056	0.789991	0.491467	0.528756	1.50812	7.17184	3.54167	3	world_S3	Baseline	INM2	spring
1.37628	0.470649	3.52012	4.74764	13.7668	12.8553	1.35417	4	world_S3	Baseline	INM2	spring
0.029437	0.0221038	0.0561816	0.0472735	0.104164	0.0957521	84.8958	1	world_S3	Baseline	IPSL	spring
2.70085	0.755106	0.721838	0.646073	0.932442	0.24262	10.3125	2	world_S3	Baseline	IPSL	spring
0.610838	0.252481	0.354126	0.204296	1.28383	7.8172	3.64583	3	world_S3	Baseline	IPSL	spring
2.09397	0.187441	3.42942	4.53062	10.7875	8.55677	1.14583	4	world_S3	Baseline	IPSL	spring
0.0417967	0.0446218	0.0428763	0.0523169	0.0787353	0.141664	85.625	1	world_S3	Baseline	MIR1	spring
3.51945	0.0474603	0.148299	0.0589925	0.100116	0.195113	6.875	2	world_S3	Baseline	MIR1	spring
0.459963	1.99101	1.73107	1.99583	3.21876	1.0409	4.0625	3	world_S3	Baseline	MIR1	spring
1.36986	0.0609964	0.415345	0.928293	3.30451	9.10661	3.4375	4	world_S3	Baseline	MIR1	spring
0.0430656	0.0506032	0.0924306	0.0901544	0.157279	0.108353	86.25	1	world_S3	Baseline	MIR2	spring
3.02897	0.845216	0.394975	0.242379	0.42469	0.255982	9.0625	2	world_S3	Baseline	MIR2	spring
0.690037	0.22723	0.231849	0.280099	1.83484	8.27364	3.54167	3	world_S3	Baseline	MIR2	spring
1.93971	0.19919	3.42857	4.68381	10.9845	7.96358	1.14583	4	world_S3	Baseline	MIR2	spring
0.0429345	0.0911308	0.0888912	0.0889422	0.140547	0.123441	87.0833	1	world_S3	Baseline	MPI1	spring
3.57683	0.256312	0.16565	0.0257202	0.115879	0.153708	7.5	2	world_S3	Baseline	MPI1	spring
1.32177	0.131335	0.310363	0.181323	1.62821	7.21509	3.85417	3	world_S3	Baseline	MPI1	spring
1.45304	0.057971	2.93465	4.53167	9.40144	5.75925	1.5625	4	world_S3	Baseline	MPI1	spring
0.299702	0.0794739	0.0648697	0.0597684	0.0847365	0.103194	92.6042	1	world_S3	Baseline	MPI2	spring
0.80119	0.778194	0.251395	0.145981	1.00731	7.06102	3.85417	2	world_S3	Baseline	MPI2	spring
0.84234	0.178047	2.05381	2.14065	5.23738	1.08815	2.70833	3	world_S3	Baseline	MPI2	spring
2.16366	0.138889	2.40253	3.55881	11.34	13.0458	0.833333	4	world_S3	Baseline	MPI2	spring
0.0430914	0.115156	0.101214	0.0858384	0.185248	0.119688	87.5	1	world_S3	Baseline	MTIE	spring
3.35495	0.111984	0.270974	0.0636546	0.247263	0.169092	7.8125	2	world_S3	Baseline	MTIE	spring
0.633378	0.730655	0.187272	0.209407	0.930381	8.37421	3.33333	3	world_S3	Baseline	MTIE	spring
1.79008	0.15083	3.08542	4.03278	10.1554	7.49916	1.35417	4	world_S3	Baseline	MTIE	spring
0.0360092	0.0980475	0.0941919	0.0902838	0.169476	0.0929823	87.7083	1	world_S3	Baseline	NESM	spring
3.4244	0.285174	0.253532	0.236877	0.331231	0.182187	7.60417	2	world_S3	Baseline	NESM	spring
0.930564	0.177312	0.324346	0.397987	1.24487	7.24333	3.4375	3	world_S3	Baseline	NESM	spring
2.85037	0.164858	2.40907	3.37394	11.6976	11.3809	1.25	4	world_S3	Baseline	NESM	spring
0.0394773	0.10801	0.103799	0.0749108	0.165066	0.116502	87.6042	1	world_S3	Baseline	UKES	spring
3.29063	0.108404	0.199686	0.131377	0.157606	0.0961348	7.5	2	world_S3	Baseline	UKES	spring
1.06398	0.0565771	0.511648	0.663702	2.09801	7.52089	3.64583	3	world_S3	Baseline	UKES	spring
1.31221	0	3.3492	4.74795	11.3734	6.75726	1.25	4	world_S3	Baseline	UKES	spring
0.293864	0.0768456	0.0864049	0.0533384	0.0985076	0.116332	88.3756	1	world	Baseline	all	spring
1.02368	0.528651	2.47987	1.85947	3.70603	1.05466	5.4654	2	world	Baseline	all	spring
0.995907	0.244187	0.651931	0.637361	2.26467	7.41242	3.16448	3	world	Baseline	all	spring
1.545	0.19367	4.23101	5.28495	15.1858	7.5214	2.99447	4	world	Baseline	all	spring

## Sheet: Fig.4
Scenarios	Sowing date	Barley Types	Yield loss (kg/ha)
Baseline	ES	spring	351.242
Baseline	LS	winter	632.882
Baseline	LS	winter	664.497
Baseline	LS	winter	654.92
Baseline	ES	winter	629.553
Baseline	ES	winter	602.849
Baseline	ES	winter	591.838
Baseline	ES	winter	556.836
Baseline	ES	spring	299.02
Baseline	ES	winter	498.879
Baseline	ES	winter	492.903
Baseline	ES	winter	485.459
Baseline	LS	winter	462.968
Baseline	LS	spring	289.023
Baseline	LS	winter	363.744
Baseline	LS	winter	363.689
Baseline	LS	winter	323.077
Baseline	LS	spring	220.819
Baseline	LS	winter	312.831
Baseline	ES	spring	293.072
Baseline	ES	spring	266.713
Baseline	LS	spring	254.337
Baseline	ES	spring	233.065
Baseline	LS	winter	224.728
Baseline	ES	spring	219.242
Baseline	LS	spring	214.817
Baseline	ES	spring	208.277
Baseline	ES	winter	200.234
Baseline	ES	winter	165.012
Baseline	LS	winter	145.554
Baseline	LS	spring	144.708
Baseline	LS	winter	137.457
Baseline	LS	winter	125.282
Baseline	LS	spring	118.698
Baseline	LS	winter	110.771
Baseline	LS	spring	99.3215
Baseline	ES	winter	95.5095
Baseline	ES	spring	87.5112
Baseline	ES	winter	84.7727
Baseline	ES	spring	74.4357
Baseline	ES	winter	72.2893
Baseline	LS	winter	56.7527
Baseline	ES	spring	51.3521
Baseline	ES	spring	47.5147
Baseline	ES	spring	47.2106
Baseline	LS	spring	42.0852
Baseline	ES	spring	40.1972
Baseline	LS	spring	40.1823
Baseline	ES	spring	33.0394
Baseline	LS	spring	31.1078
Baseline	LS	spring	27.1813
Baseline	LS	spring	26.4705
Baseline	LS	spring	26.2159
Baseline	ES	spring	26.1333
Baseline	LS	spring	19.9549
Baseline	ES	winter	17.1299
Baseline	LS	spring	15.0328
Baseline	LS	spring	11.1435
Baseline	ES	winter	10.7588
Baseline	ES	spring	10.6201
Baseline	ES	spring	10.2971
Baseline	LS	spring	10.0411
Baseline	ES	spring	8.25618
Baseline	ES	winter	7.18444
Baseline	ES	spring	5.3637
Baseline	LS	spring	5.3575
Baseline	ES	winter	5.18163
Baseline	LS	winter	3.64812
Baseline	LS	spring	3.41238
Baseline	ES	spring	1.29711
Baseline	LS	spring	0.672786
Baseline	LS	spring	0.373281
Baseline	ES	spring	0.218035
Baseline	ES	spring	0.21466
Baseline	LS	winter	0.0619693
Baseline	LS	winter	0.0362369
Baseline	ES	spring	0.0184787
Baseline	LS	spring	0.0172441
Baseline	ES	winter	0.00595032
Baseline	ES	spring	0.00590062
Baseline	LS	spring	0.00563389
Baseline	LS	spring	0.0055915
Baseline	ES	spring	5.93635e-06
Baseline	ES	spring	0
Baseline	ES	spring	0
Baseline	ES	spring	0
Baseline	ES	spring	0
Baseline	ES	spring	0
Baseline	LS	spring	0
Baseline	LS	spring	0
Baseline	LS	spring	0
Baseline	LS	spring	0
Baseline	LS	spring	0
Baseline	LS	spring	0
Baseline	ES	winter	0
Baseline	LS	winter	0
2080s	LS	spring	453.382
2080s	ES	spring	553.8
2080s	ES	spring	354.146
2080s	LS	winter	2146.25
2080s	LS	spring	238.544
2080s	LS	winter	2011.92
2080s	LS	winter	1798.32
2080s	LS	winter	1532.05
2080s	LS	winter	1331.12
2080s	ES	spring	241.248
2080s	LS	winter	1231.67
2080s	LS	winter	1212.33
2080s	LS	winter	1175.72
2080s	ES	winter	1122.77
2080s	ES	winter	983.668
2080s	ES	winter	983.159
2080s	ES	winter	831.597
2080s	ES	winter	810.045
2080s	ES	winter	804.824
2080s	ES	winter	799.763
2080s	ES	winter	767.441
2080s	ES	winter	681.187
2080s	LS	winter	597.377
2080s	ES	spring	548.084
2080s	ES	winter	502.611
2080s	ES	winter	412.654
2080s	LS	winter	405.252
2080s	LS	spring	391.708
2080s	ES	winter	355.632
2080s	ES	spring	318.726
2080s	ES	spring	292.367
2080s	ES	spring	291.341
2080s	LS	winter	272.034
2080s	LS	spring	260.88
2080s	LS	spring	254.749
2080s	ES	spring	253.483
2080s	ES	winter	234.839
2080s	ES	spring	227.543
2080s	LS	winter	203.675
2080s	ES	winter	201.169
2080s	ES	spring	200.31
2080s	ES	spring	190.436
2080s	ES	spring	185.463
2080s	ES	spring	181.343
2080s	LS	spring	180.147
2080s	ES	spring	175.111
2080s	ES	spring	170.898
2080s	ES	spring	170.167
2080s	ES	spring	162.868
2080s	ES	spring	141.258
2080s	ES	spring	139.982
2080s	LS	spring	130.828
2080s	ES	spring	130.232
2080s	LS	spring	128.556
2080s	ES	spring	121.394
2080s	LS	winter	120.509
2080s	LS	winter	120.023
2080s	ES	spring	114.919
2080s	ES	spring	110.795
2080s	ES	spring	107.029
2080s	ES	spring	106.702
2080s	LS	spring	102.549
2080s	LS	spring	93.776
2080s	LS	spring	85.3137
2080s	LS	spring	46.4385
2080s	LS	winter	33.4081
2080s	LS	spring	28.4277
2080s	LS	spring	26.3907
2080s	LS	spring	26.3406
2080s	ES	winter	26.0028
2080s	ES	spring	20
2080s	ES	spring	20
2080s	ES	spring	20
2080s	LS	spring	18.6619
2080s	LS	winter	13.0596
2080s	LS	spring	11.3246
2080s	ES	spring	10
2080s	ES	spring	10
2080s	LS	spring	8.41894
2080s	LS	spring	8.16619
2080s	LS	spring	6.15103
2080s	ES	winter	5.55736
2080s	LS	spring	3.91909
2080s	ES	winter	3.75801
2080s	LS	spring	0.805025
2080s	LS	winter	0.445205
2080s	LS	spring	0.39493
2080s	LS	spring	0.188405
2080s	LS	spring	0
2080s	LS	spring	0
2080s	LS	spring	0
2080s	LS	spring	0
2080s	LS	spring	0
2080s	LS	spring	0
2080s	ES	winter	0
2080s	LS	winter	0
2040s	LS	spring	255.021
2040s	LS	spring	235.862
2040s	ES	spring	447.591
2040s	ES	spring	302.838
2040s	ES	spring	270.728
2040s	LS	spring	194.569
2040s	LS	winter	1145.32
2040s	ES	winter	1021.67
2040s	LS	winter	979.482
2040s	ES	winter	957.397
2040s	ES	winter	944.514
2040s	ES	winter	938.453
2040s	LS	winter	886.73
2040s	LS	winter	828.945
2040s	ES	winter	726.456
2040s	ES	winter	717.092
2040s	LS	winter	555.184
2040s	ES	winter	544.079
2040s	LS	winter	532.285
2040s	ES	winter	416.991
2040s	LS	winter	394.472
2040s	ES	spring	336.856
2040s	LS	winter	314.599
2040s	ES	winter	275.879
2040s	ES	winter	225.163
2040s	LS	winter	213.408
2040s	LS	winter	190.372
2040s	LS	spring	187.601
2040s	ES	spring	163.874
2040s	ES	spring	154.436
2040s	LS	spring	154.04
2040s	LS	winter	150.113
2040s	LS	winter	146.235
2040s	ES	spring	139.436
2040s	ES	spring	127.672
2040s	LS	spring	112.661
2040s	LS	spring	96.8637
2040s	ES	spring	95.8521
2040s	ES	spring	91.8448
2040s	ES	spring	84.2233
2040s	ES	winter	65.8087
2040s	LS	spring	58.8589
2040s	ES	spring	57.7564
2040s	LS	spring	54.0625
2040s	ES	winter	44.6741
2040s	ES	spring	39.9558
2040s	LS	spring	34.1667
2040s	ES	spring	34.0437
2040s	LS	winter	31.9319
2040s	LS	spring	28.8805
2040s	LS	spring	26.6643
2040s	LS	spring	23.3767
2040s	ES	spring	21.0413
2040s	LS	spring	20.5549
2040s	LS	spring	19.4603
2040s	ES	spring	18.8129
2040s	LS	spring	18.6949
2040s	LS	spring	14.5001
2040s	LS	winter	14.4184
2040s	ES	spring	13.9754
2040s	ES	spring	12.5508
2040s	ES	spring	9.85957
2040s	LS	spring	8.19695
2040s	LS	spring	7.22754
2040s	ES	winter	5.8357
2040s	ES	winter	5.42117
2040s	LS	spring	5.38379
2040s	LS	spring	5.37253
2040s	LS	winter	3.9213
2040s	ES	spring	3.78194
2040s	ES	winter	3.17271
2040s	LS	spring	2.13753
2040s	ES	winter	1.35251
2040s	LS	winter	0.809321
2040s	ES	spring	0.792246
2040s	ES	spring	0.277234
2040s	ES	winter	0.27714
2040s	LS	spring	0.0945381
2040s	LS	spring	0.0832582
2040s	ES	spring	0.0445212
2040s	LS	winter	0.0213438
2040s	ES	spring	0.0101341
2040s	LS	spring	0.00382374
2040s	ES	spring	0.00222108
2040s	ES	spring	0
2040s	ES	spring	0
2040s	ES	spring	0
2040s	ES	spring	0
2040s	ES	spring	0
2040s	LS	spring	0
2040s	LS	spring	0
2040s	LS	spring	0
2040s	LS	spring	0
2040s	LS	spring	0
2040s	ES	winter	0
2040s	LS	winter	0

## Sheet: Fig.5
Site	BarleyType	scenarios	Sowing date	benefit_mean	benefit_se	class	Latitude	Longitude	Y1	X1
ARLo	spring	2040s	ES	297.492	1.56089	0-500	-38.1	-58.83	-45.1	-48.83
ARLo	spring	2040s	LS	567.667	5.10064	500-1000	-38.1	-58.83	-45.1	-48.83
ARSi	spring	2040s	ES	100.205	0.788867	0-500	-38.13	-61.79	-30.13	-39.79
ARSi	spring	2040s	LS	0.978504	1.09888	0-500	-38.13	-61.79	-30.13	-39.79
AUCa	winter	2040s	ES	-5.62909	0.277381	-200	-41.95	147.59	-45.95	158
AUCa	winter	2040s	LS	-124.15	2.00268	-200	-41.95	147.59	-45.95	158
AUCl	spring	2040s	ES	0	0	0-500	-33.75	138.68	-15	140.48
AUCl	spring	2040s	LS	0	0	0-500	-33.75	138.68	-15	140.48
AUCu	spring	2040s	ES	0	0	0-500	-34.15	135.79	-45	127
AUCu	spring	2040s	LS	0	0	0-500	-34.15	135.79	-45	127
AUEs	spring	2040s	ES	0	0	0-500	-33.59	121.87	-45	109.48
AUEs	spring	2040s	LS	0	0	0-500	-33.59	121.87	-45	109.48
AUMi	spring	2040s	ES	0	0	0-500	-32.72	135.21	-15	124.48
AUMi	spring	2040s	LS	0	0	0-500	-32.72	135.21	-15	124.48
AUMo	spring	2040s	ES	0	0	0-500	-33.01	134.43	-45	150.43
AUMo	spring	2040s	LS	0	0	0-500	-33.01	134.43	-45	150.43
AUWa	winter	2040s	ES	0	0	0-500	-34.83	147.49	-20	154.49
AUWa	winter	2040s	LS	0	0	0-500	-34.83	147.49	-20	154.49
AUYa	spring	2040s	ES	0.0119545	0.000819796	0-500	-32.95	115.9	-20	100
AUYa	spring	2040s	LS	0.00272483	0.000573757	0-500	-32.95	115.9	-20	100
CALe	spring	2040s	ES	147.193	2.39015	0-500	49.81	-112.74	63	-120
CALe	spring	2040s	LS	38.2558	0.804877	0-500	49.81	-112.74	63	-120
CASa	spring	2040s	ES	91.7384	1.97483	0-500	52.25	-106.65	63	-95
CASa	spring	2040s	LS	87.2936	1.25138	0-500	52.25	-106.65	63	-95
CNHu	winter	2040s	ES	1821.6	7.31227	1500-2000	33.62	119.12	40	132
CNHu	winter	2040s	LS	1500.77	4.16772	1500-2000	33.62	119.12	40	132
CNYa	winter	2040s	ES	1546.16	7.47205	1500-2000	33.43	120.14	20.43	127.12
CNYa	winter	2040s	LS	189.698	4.89192	0-500	33.43	120.14	20.43	127.12
DEMu	spring	2040s	ES	-9.56621	2.05185	-200	48.31	11.58	30	20.868
DEMu	spring	2040s	LS	257.021	2.30843	0-500	48.31	11.58	30	20.868
DEMu	winter	2040s	ES	525.672	8.16532	500-1000	48.31	11.58	25.416	20.868
DEMu	winter	2040s	LS	858.044	4.92775	500-1000	48.31	11.58	25.416	20.868
DEWe	spring	2040s	ES	112.356	1.31373	0-500	49.61	12.11	49.966	20.868
DEWe	spring	2040s	LS	191.973	2.28019	0-500	49.61	12.11	49.966	20.868
DEWe	winter	2040s	ES	1482.72	12.7431	1000-1500	49.61	12.11	45	20.868
DEWe	winter	2040s	LS	1521.55	6.81284	1500-2000	49.61	12.11	45	20.868
ESCu	spring	2040s	ES	15.5655	0.728964	0-500	40.21	-2.14	5	-20.868
ESCu	spring	2040s	LS	37.5561	0.90925	0-500	40.21	-2.14	5	-20.868
ESCu	winter	2040s	ES	11.7859	3.73649	0-500	40.21	-2.14	20	-20.868
ESCu	winter	2040s	LS	-23.2675	2.54981	-200	40.21	-2.14	20	-20.868
ESle	spring	2040s	ES	5.46791	0.22727	0-500	42.67	-5.59	30	-30
ESle	spring	2040s	LS	9.50109	0.404574	0-500	42.67	-5.59	30	-30
ESle	winter	2040s	ES	1.30777	0.431157	0-500	42.67	-5.59	35	-30
ESle	winter	2040s	LS	7.42749	0.196641	0-500	42.67	-5.59	35	-30
ETHo	spring	2040s	ES	716.431	5.49673	500-1000	9.05	38.48	0	50
ETHo	spring	2040s	LS	1667.04	5.09287	1500-2000	9.05	38.48	0	50
FRAr	spring	2040s	ES	1874.6	5.68208	1500-2000	50.37	2.63	49.966	-20.868
FRAr	spring	2040s	LS	1503.24	11.551	1500-2000	50.37	2.63	49.966	-20.868
FRAr	winter	2040s	ES	2006.74	13.6691	>2000	50.37	2.63	49.966	-20.868
FRAr	winter	2040s	LS	554.523	1.12579	500-1000	50.37	2.63	49.966	-20.868
FRMe	spring	2040s	ES	258.247	2.81436	0-500	49.24	6.14	20	5
FRMe	spring	2040s	LS	100.849	1.48173	0-500	49.24	6.14	20	5
FRMe	winter	2040s	ES	1455.44	14.4288	1000-1500	49.24	6.14	20	0
FRMe	winter	2040s	LS	1084.65	6.13086	1000-1500	49.24	6.14	20	0
RULi	spring	2040s	ES	389.905	4.00416	0-500	52.39	37.58	60	70
RULi	spring	2040s	LS	85.4673	2.0422	0-500	52.39	37.58	60	70
RUMe	winter	2040s	ES	0	0	0-500	46.88	39.07	65.255	39.07
RUMe	winter	2040s	LS	0	0	0-500	46.88	39.07	65.255	39.07
RUMo	spring	2040s	ES	185.485	3.6933	0-500	48.38	41.7	25.416	47.283
RUMo	spring	2040s	LS	181.551	3.75124	0-500	48.38	41.7	25.416	47.283
RUSt	winter	2040s	ES	0	0	0-500	45.12	41.82	65.255	58
RUSt	winter	2040s	LS	0	0	0-500	45.12	41.82	65.255	58
RUSu	spring	2040s	ES	-16.3108	0.242886	-200	52.31	34.07	48	65
RUSu	spring	2040s	LS	12.7568	0.214855	0-500	52.31	34.07	48	65
RUTa	spring	2040s	ES	844.649	6.65393	500-1000	52.73	41.44	25.416	70
RUTa	spring	2040s	LS	676.701	7.54296	500-1000	52.73	41.44	25.416	70
TRKo	winter	2040s	ES	52.4118	0.990255	0-500	37.94	32.49	25.416	39.92
TRKo	winter	2040s	LS	10.5283	1.03987	0-500	37.94	32.49	25.416	39.92
TRSa	winter	2040s	ES	-37.5679	0.758253	-200	37.16	38.79	25.416	52.79
TRSa	winter	2040s	LS	40.5739	0.571715	0-500	37.16	38.79	25.416	52.79
UAKh	spring	2040s	ES	37.3513	0.799832	0-500	50	36.26	68	47.283
UAKh	spring	2040s	LS	80.4221	1.03524	0-500	50	36.26	68	47.283
UAMy	spring	2040s	ES	3.21638	0.14884	0-500	47.07	32.06	65.191	34.853
UAMy	spring	2040s	LS	7.32049	0.140308	0-500	47.07	32.06	65.191	34.853
UKAr	spring	2040s	ES	-0.259277	0.0203435	-200	56.59	-2.7	70.191	-20.868
UKAr	spring	2040s	LS	0.427313	0.0648235	0-500	56.59	-2.7	70.191	-20.868
UKAr	winter	2040s	ES	0.36279	0.035261	0-500	56.59	-2.7	70.191	-20.868
UKAr	winter	2040s	LS	0.0133725	0.0010958	0-500	56.59	-2.7	70.191	-20.868
UKBu	spring	2040s	ES	-0.353575	0.0694716	-200	57.69	-3.47	80.255	-5.868
UKBu	spring	2040s	LS	-0.802445	0.036843	-200	57.69	-3.47	80.255	-5.868
UKBu	winter	2040s	ES	-86.3863	1.90248	-200	57.69	-3.47	80.255	-5.868
UKBu	winter	2040s	LS	-21.4767	1.37031	-200	57.69	-3.47	80.255	-5.868
UKDu	spring	2040s	ES	23.7024	0.763342	0-500	55.77	-2.34	75.693	5
UKDu	spring	2040s	LS	17.0322	0.429411	0-500	55.77	-2.34	75.693	5
UKDu	winter	2040s	ES	1839.06	5.40002	1500-2000	55.77	-2.34	75.693	5
UKDu	winter	2040s	LS	1351.75	5.10845	1000-1500	55.77	-2.34	75.693	5
UKNo	spring	2040s	ES	-24.255	0.572561	-200	52.68	1.31	65.547	15
UKNo	spring	2040s	LS	10.3008	0.191443	0-500	52.68	1.31	65.547	15
UKNo	winter	2040s	ES	702.056	10.4627	500-1000	52.68	1.31	65.547	15
UKNo	winter	2040s	LS	1682.9	3.08513	1500-2000	52.68	1.31	65.547	15
USLe	spring	2040s	ES	336.826	6.43517	0-500	47.09	-109.46	23	-100
USLe	spring	2040s	LS	289.611	5.41164	0-500	47.09	-109.46	23	-100
USLo	spring	2040s	ES	269.015	6.4654	0-500	41.8	-111.92	20	-130.92
USLo	spring	2040s	LS	62.2393	1.28544	0-500	41.8	-111.92	20	-130.92
USRu	spring	2040s	ES	160.143	5.48319	0-500	48.42	-99.98	40	-80
USRu	spring	2040s	LS	506.394	6.19322	500-1000	48.42	-99.98	40	-80
ARLo	spring	2080s	ES	303.864	2.77387	0-500	-38.1	-58.83	-45.1	-48.83
ARLo	spring	2080s	LS	603.626	8.91891	500-1000	-38.1	-58.83	-45.1	-48.83
ARSi	spring	2080s	ES	65.0542	0.845616	0-500	-38.13	-61.79	-30.13	-39.79
ARSi	spring	2080s	LS	0.797831	1.53976	0-500	-38.13	-61.79	-30.13	-39.79
AUCa	winter	2080s	ES	7.17774	0.509031	0-500	-41.95	147.59	-45.95	158
AUCa	winter	2080s	LS	-82.0389	3.07815	-200	-41.95	147.59	-45.95	158
AUCl	spring	2080s	ES	0	0	0-500	-33.75	138.68	-15	140.48
AUCl	spring	2080s	LS	0	0	0-500	-33.75	138.68	-15	140.48
AUCu	spring	2080s	ES	0	0	0-500	-34.15	135.79	-45	127
AUCu	spring	2080s	LS	0	0	0-500	-34.15	135.79	-45	127
AUEs	spring	2080s	ES	0	0	0-500	-33.59	121.87	-45	109.48
AUEs	spring	2080s	LS	0	0	0-500	-33.59	121.87	-45	109.48
AUMi	spring	2080s	ES	0	0	0-500	-32.72	135.21	-15	124.48
AUMi	spring	2080s	LS	0	0	0-500	-32.72	135.21	-15	124.48
AUMo	spring	2080s	ES	0	0	0-500	-33.01	134.43	-45	150.43
AUMo	spring	2080s	LS	0	0	0-500	-33.01	134.43	-45	150.43
AUWa	winter	2080s	ES	0	0	0-500	-34.83	147.49	-20	154.49
AUWa	winter	2080s	LS	0	0	0-500	-34.83	147.49	-20	154.49
AUYa	spring	2080s	ES	0.103945	0.0206359	0-500	-32.95	115.9	-20	100
AUYa	spring	2080s	LS	0.0024353	0.00118742	0-500	-32.95	115.9	-20	100
CALe	spring	2080s	ES	219.853	5.0228	0-500	49.81	-112.74	63	-120
CALe	spring	2080s	LS	58.2968	1.7161	0-500	49.81	-112.74	63	-120
CASa	spring	2080s	ES	283.676	6.72742	0-500	52.25	-106.65	63	-95
CASa	spring	2080s	LS	115.934	3.74193	0-500	52.25	-106.65	63	-95
CNHu	winter	2080s	ES	1780.11	12.4587	1500-2000	33.62	119.12	40	132
CNHu	winter	2080s	LS	1631.9	10.2752	1500-2000	33.62	119.12	40	132
CNYa	winter	2080s	ES	1113.77	14.6817	1000-1500	33.43	120.14	20.43	127.12
CNYa	winter	2080s	LS	473.06	8.8762	0-500	33.43	120.14	20.43	127.12
DEMu	spring	2080s	ES	234.421	9.12048	0-500	48.31	11.58	30	20.868
DEMu	spring	2080s	LS	367.199	7.46705	0-500	48.31	11.58	30	20.868
DEMu	winter	2080s	ES	400.652	12.9545	0-500	48.31	11.58	25.416	20.868
DEMu	winter	2080s	LS	777.111	7.85258	500-1000	48.31	11.58	25.416	20.868
DEWe	spring	2080s	ES	233.067	8.32203	0-500	49.61	12.11	49.966	20.868
DEWe	spring	2080s	LS	374.603	8.52434	0-500	49.61	12.11	49.966	20.868
DEWe	winter	2080s	ES	1207.51	24.6385	1000-1500	49.61	12.11	45	20.868
DEWe	winter	2080s	LS	2093.43	10.2914	>2000	49.61	12.11	45	20.868
ESCu	spring	2080s	ES	31.1481	1.53379	0-500	40.21	-2.14	5	-20.868
ESCu	spring	2080s	LS	10.8668	0.45335	0-500	40.21	-2.14	5	-20.868
ESCu	winter	2080s	ES	-54.7274	7.15472	-200	40.21	-2.14	20	-20.868
ESCu	winter	2080s	LS	22.327	3.94742	0-500	40.21	-2.14	20	-20.868
ESle	spring	2080s	ES	-1.91739	0.316977	-200	42.67	-5.59	30	-30
ESle	spring	2080s	LS	0.735869	0.0766288	0-500	42.67	-5.59	30	-30
ESle	winter	2080s	ES	-18.883	0.718816	-200	42.67	-5.59	35	-30
ESle	winter	2080s	LS	-0.665509	0.577386	-200	42.67	-5.59	35	-30
ETHo	spring	2080s	ES	538.401	4.15937	500-1000	9.05	38.48	0	50
ETHo	spring	2080s	LS	1093.11	8.49371	1000-1500	9.05	38.48	0	50
FRAr	spring	2080s	ES	1815.31	11.9191	1500-2000	50.37	2.63	49.966	-20.868
FRAr	spring	2080s	LS	1117.06	15.9929	1000-1500	50.37	2.63	49.966	-20.868
FRAr	winter	2080s	ES	2602.22	24.0061	>2000	50.37	2.63	49.966	-20.868
FRAr	winter	2080s	LS	469.284	3.49725	0-500	50.37	2.63	49.966	-20.868
FRMe	spring	2080s	ES	194.794	7.16672	0-500	49.24	6.14	20	5
FRMe	spring	2080s	LS	181.944	6.8518	0-500	49.24	6.14	20	5
FRMe	winter	2080s	ES	1789.04	32.1519	1500-2000	49.24	6.14	20	0
FRMe	winter	2080s	LS	1445.93	12.8533	1000-1500	49.24	6.14	20	0
RULi	spring	2080s	ES	417.935	7.88834	0-500	52.39	37.58	60	70
RULi	spring	2080s	LS	275.563	5.34036	0-500	52.39	37.58	60	70
RUMe	winter	2080s	ES	0	0	0-500	46.88	39.07	65.255	39.07
RUMe	winter	2080s	LS	0	0	0-500	46.88	39.07	65.255	39.07
RUMo	spring	2080s	ES	97.1586	3.40517	0-500	48.38	41.7	25.416	47.283
RUMo	spring	2080s	LS	324.544	7.99408	0-500	48.38	41.7	25.416	47.283
RUSt	winter	2080s	ES	0	0	0-500	45.12	41.82	65.255	58
RUSt	winter	2080s	LS	0	0	0-500	45.12	41.82	65.255	58
RUSu	spring	2080s	ES	-0.822454	0.288643	-200	52.31	34.07	48	65
RUSu	spring	2080s	LS	39.7637	0.93628	0-500	52.31	34.07	48	65
RUTa	spring	2080s	ES	725.606	8.67393	500-1000	52.73	41.44	25.416	70
RUTa	spring	2080s	LS	748.957	11.2497	500-1000	52.73	41.44	25.416	70
TRKo	winter	2080s	ES	44.398	1.61488	0-500	37.94	32.49	25.416	39.92
TRKo	winter	2080s	LS	8.35414	1.57392	0-500	37.94	32.49	25.416	39.92
TRSa	winter	2080s	ES	-60.0979	2.29497	-200	37.16	38.79	25.416	52.79
TRSa	winter	2080s	LS	41.0425	1.83416	0-500	37.16	38.79	25.416	52.79
UAKh	spring	2080s	ES	102.709	2.19127	0-500	50	36.26	68	47.283
UAKh	spring	2080s	LS	81.8939	1.8887	0-500	50	36.26	68	47.283
UAMy	spring	2080s	ES	8.50503	0.408192	0-500	47.07	32.06	65.191	34.853
UAMy	spring	2080s	LS	4.50499	0.414148	0-500	47.07	32.06	65.191	34.853
UKAr	spring	2080s	ES	0.311104	0.225245	0-500	56.59	-2.7	70.191	-20.868
UKAr	spring	2080s	LS	3.88204	0.238112	0-500	56.59	-2.7	70.191	-20.868
UKAr	winter	2080s	ES	1.89854	0.686525	0-500	56.59	-2.7	70.191	-20.868
UKAr	winter	2080s	LS	-1.13264	0.439687	-200	56.59	-2.7	70.191	-20.868
UKBu	spring	2080s	ES	-4.10695	0.55584	-200	57.69	-3.47	80.255	-5.868
UKBu	spring	2080s	LS	6.62466	0.387935	0-500	57.69	-3.47	80.255	-5.868
UKBu	winter	2080s	ES	-65.6961	6.3993	-200	57.69	-3.47	80.255	-5.868
UKBu	winter	2080s	LS	199.796	7.14852	0-500	57.69	-3.47	80.255	-5.868
UKDu	spring	2080s	ES	-24.791	1.25953	-200	55.77	-2.34	75.693	5
UKDu	spring	2080s	LS	7.78423	0.278407	0-500	55.77	-2.34	75.693	5
UKDu	winter	2080s	ES	2043.77	12.7355	>2000	55.77	-2.34	75.693	5
UKDu	winter	2080s	LS	1813.23	4.1819	1500-2000	55.77	-2.34	75.693	5
UKNo	spring	2080s	ES	37.8938	2.42732	0-500	52.68	1.31	65.547	15
UKNo	spring	2080s	LS	38.8682	1.60936	0-500	52.68	1.31	65.547	15
UKNo	winter	2080s	ES	1081.39	19.1181	1000-1500	52.68	1.31	65.547	15
UKNo	winter	2080s	LS	1740.96	8.78389	1500-2000	52.68	1.31	65.547	15
USLe	spring	2080s	ES	200.45	6.12543	0-500	47.09	-109.46	23	-100
USLe	spring	2080s	LS	627.415	11.3969	500-1000	47.09	-109.46	23	-100
USLo	spring	2080s	ES	333.082	9.47835	0-500	41.8	-111.92	20	-130.92
USLo	spring	2080s	LS	331.073	11.2876	0-500	41.8	-111.92	20	-130.92
USRu	spring	2080s	ES	266.231	8.31775	0-500	48.42	-99.98	40	-80
USRu	spring	2080s	LS	1154.87	11.0313	1000-1500	48.42	-99.98	40	-80
ARLo	spring	Baseline	ES	249.799	1.14645	0-500	-38.1	-58.83	-45.1	-48.83
ARLo	spring	Baseline	LS	611.403	3.4803	500-1000	-38.1	-58.83	-45.1	-48.83
ARSi	spring	Baseline	ES	95.9138	0.577679	0-500	-38.13	-61.79	-30.13	-39.79
ARSi	spring	Baseline	LS	23.6062	0.659501	0-500	-38.13	-61.79	-30.13	-39.79
AUCa	winter	Baseline	ES	-3.51569	0.735898	-200	-41.95	147.59	-45.95	158
AUCa	winter	Baseline	LS	-191.127	2.0711	-200	-41.95	147.59	-45.95	158
AUCl	spring	Baseline	ES	0	0	0-500	-33.75	138.68	-15	140.48
AUCl	spring	Baseline	LS	0	0	0-500	-33.75	138.68	-15	140.48
AUCu	spring	Baseline	ES	0	0	0-500	-34.15	135.79	-45	127
AUCu	spring	Baseline	LS	0	0	0-500	-34.15	135.79	-45	127
AUEs	spring	Baseline	ES	0	0	0-500	-33.59	121.87	-45	109.48
AUEs	spring	Baseline	LS	0	0	0-500	-33.59	121.87	-45	109.48
AUMi	spring	Baseline	ES	0	0	0-500	-32.72	135.21	-15	124.48
AUMi	spring	Baseline	LS	0	0	0-500	-32.72	135.21	-15	124.48
AUMo	spring	Baseline	ES	0	0	0-500	-33.01	134.43	-45	150.43
AUMo	spring	Baseline	LS	0	0	0-500	-33.01	134.43	-45	150.43
AUWa	winter	Baseline	ES	0	0	0-500	-34.83	147.49	-20	154.49
AUWa	winter	Baseline	LS	0	0	0-500	-34.83	147.49	-20	154.49
AUYa	spring	Baseline	ES	0.0180039	0.00131023	0-500	-32.95	115.9	-20	100
AUYa	spring	Baseline	LS	0	0	0-500	-32.95	115.9	-20	100
CALe	spring	Baseline	ES	182.56	2.78152	0-500	49.81	-112.74	63	-120
CALe	spring	Baseline	LS	12.5128	0.29721	0-500	49.81	-112.74	63	-120
CASa	spring	Baseline	ES	125.224	2.01535	0-500	52.25	-106.65	63	-95
CASa	spring	Baseline	LS	124.239	1.33907	0-500	52.25	-106.65	63	-95
CNHu	winter	Baseline	ES	1052.57	7.48865	1000-1500	33.62	119.12	40	132
CNHu	winter	Baseline	LS	1250.35	6.87978	1000-1500	33.62	119.12	40	132
CNYa	winter	Baseline	ES	1069.62	7.89779	1000-1500	33.43	120.14	20.43	127.12
CNYa	winter	Baseline	LS	437.649	6.64889	0-500	33.43	120.14	20.43	127.12
DEMu	spring	Baseline	ES	14.3274	1.91743	0-500	48.31	11.58	30	20.868
DEMu	spring	Baseline	LS	268.302	2.54531	0-500	48.31	11.58	30	20.868
DEMu	winter	Baseline	ES	666.485	6.08471	500-1000	48.31	11.58	25.416	20.868
DEMu	winter	Baseline	LS	760.986	6.02905	500-1000	48.31	11.58	25.416	20.868
DEWe	spring	Baseline	ES	106.242	1.31872	0-500	49.61	12.11	49.966	20.868
DEWe	spring	Baseline	LS	291.868	2.32446	0-500	49.61	12.11	49.966	20.868
DEWe	winter	Baseline	ES	1093.95	9.07837	1000-1500	49.61	12.11	45	20.868
DEWe	winter	Baseline	LS	1321.97	8.81722	1000-1500	49.61	12.11	45	20.868
ESCu	spring	Baseline	ES	-20.4582	0.659931	-200	40.21	-2.14	5	-20.868
ESCu	spring	Baseline	LS	12.0936	0.460125	0-500	40.21	-2.14	5	-20.868
ESCu	winter	Baseline	ES	-49.4685	3.95885	-200	40.21	-2.14	20	-20.868
ESCu	winter	Baseline	LS	64.832	0.975303	0-500	40.21	-2.14	20	-20.868
ESle	spring	Baseline	ES	2.68488	0.0585073	0-500	42.67	-5.59	30	-30
ESle	spring	Baseline	LS	0.0539971	0.00295617	0-500	42.67	-5.59	30	-30
ESle	winter	Baseline	ES	6.60409	0.234289	0-500	42.67	-5.59	35	-30
ESle	winter	Baseline	LS	5.37353	0.238516	0-500	42.67	-5.59	35	-30
ETHo	spring	Baseline	ES	1249.24	5.92737	1000-1500	9.05	38.48	0	50
ETHo	spring	Baseline	LS	683.921	6.32333	500-1000	9.05	38.48	0	50
FRAr	spring	Baseline	ES	2068.65	4.58104	>2000	50.37	2.63	49.966	-20.868
FRAr	spring	Baseline	LS	2042.03	8.30812	>2000	50.37	2.63	49.966	-20.868
FRAr	winter	Baseline	ES	1555.7	13.3552	1500-2000	50.37	2.63	49.966	-20.868
FRAr	winter	Baseline	LS	542.097	1.24306	500-1000	50.37	2.63	49.966	-20.868
FRMe	spring	Baseline	ES	365.624	3.02471	0-500	49.24	6.14	20	5
FRMe	spring	Baseline	LS	140.801	2.00844	0-500	49.24	6.14	20	5
FRMe	winter	Baseline	ES	1861.94	11.4039	1500-2000	49.24	6.14	20	0
FRMe	winter	Baseline	LS	1110.97	7.06766	1000-1500	49.24	6.14	20	0
RULi	spring	Baseline	ES	164.714	2.11832	0-500	52.39	37.58	60	70
RULi	spring	Baseline	LS	157.857	3.52189	0-500	52.39	37.58	60	70
RUMe	winter	Baseline	ES	0	0	0-500	46.88	39.07	65.255	39.07
RUMe	winter	Baseline	LS	0	0	0-500	46.88	39.07	65.255	39.07
RUMo	spring	Baseline	ES	-20.3556	1.83314	-200	48.38	41.7	25.416	47.283
RUMo	spring	Baseline	LS	99.5322	2.21116	0-500	48.38	41.7	25.416	47.283
RUSt	winter	Baseline	ES	0	0	0-500	45.12	41.82	65.255	58
RUSt	winter	Baseline	LS	0	0	0-500	45.12	41.82	65.255	58
RUSu	spring	Baseline	ES	-1.71171	0.0429982	-200	52.31	34.07	48	65
RUSu	spring	Baseline	LS	0.888557	0.0209395	0-500	52.31	34.07	48	65
RUTa	spring	Baseline	ES	744.702	6.31767	500-1000	52.73	41.44	25.416	70
RUTa	spring	Baseline	LS	997.052	8.56557	500-1000	52.73	41.44	25.416	70
TRKo	winter	Baseline	ES	92.6102	1.09921	0-500	37.94	32.49	25.416	39.92
TRKo	winter	Baseline	LS	88.6839	1.34367	0-500	37.94	32.49	25.416	39.92
TRSa	winter	Baseline	ES	-24.3836	0.956165	-200	37.16	38.79	25.416	52.79
TRSa	winter	Baseline	LS	33.4443	0.601062	0-500	37.16	38.79	25.416	52.79
UAKh	spring	Baseline	ES	55.1825	0.723682	0-500	50	36.26	68	47.283
UAKh	spring	Baseline	LS	96.1565	1.03278	0-500	50	36.26	68	47.283
UAMy	spring	Baseline	ES	7.1182	0.154274	0-500	47.07	32.06	65.191	34.853
UAMy	spring	Baseline	LS	7.7356	0.0595083	0-500	47.07	32.06	65.191	34.853
UKAr	spring	Baseline	ES	-0.6702	0.0252654	-200	56.59	-2.7	70.191	-20.868
UKAr	spring	Baseline	LS	-0.523797	0.016704	-200	56.59	-2.7	70.191	-20.868
UKAr	winter	Baseline	ES	0.0204761	0.00233237	0-500	56.59	-2.7	70.191	-20.868
UKAr	winter	Baseline	LS	0.0845075	0.00496879	0-500	56.59	-2.7	70.191	-20.868
UKBu	spring	Baseline	ES	0.553725	0.021863	0-500	57.69	-3.47	80.255	-5.868
UKBu	spring	Baseline	LS	-1.95983	0.0511497	-200	57.69	-3.47	80.255	-5.868
UKBu	winter	Baseline	ES	-23.4157	1.62216	-200	57.69	-3.47	80.255	-5.868
UKBu	winter	Baseline	LS	18.8306	0.560204	0-500	57.69	-3.47	80.255	-5.868
UKDu	spring	Baseline	ES	-0.0912887	0.386159	-200	55.77	-2.34	75.693	5
UKDu	spring	Baseline	LS	23.7273	0.35631	0-500	55.77	-2.34	75.693	5
UKDu	winter	Baseline	ES	1685.02	3.4937	1500-2000	55.77	-2.34	75.693	5
UKDu	winter	Baseline	LS	1131.08	6.06507	1000-1500	55.77	-2.34	75.693	5
UKNo	spring	Baseline	ES	-1.84367	0.0618833	-200	52.68	1.31	65.547	15
UKNo	spring	Baseline	LS	1.29483	0.0540014	0-500	52.68	1.31	65.547	15
UKNo	winter	Baseline	ES	907.713	8.71877	500-1000	52.68	1.31	65.547	15
UKNo	winter	Baseline	LS	1383.8	3.0944	1000-1500	52.68	1.31	65.547	15
USLe	spring	Baseline	ES	367.485	7.2199	0-500	47.09	-109.46	23	-100
USLe	spring	Baseline	LS	9.8616	0.629553	0-500	47.09	-109.46	23	-100
USLo	spring	Baseline	ES	177.971	3.18349	0-500	41.8	-111.92	20	-130.92
USLo	spring	Baseline	LS	67.4781	1.62725	0-500	41.8	-111.92	20	-130.92
USRu	spring	Baseline	ES	100.536	2.44495	0-500	48.42	-99.98	40	-80
USRu	spring	Baseline	LS	256.77	2.65947	0-500	48.42	-99.98	40	-80
